# Supplementary material for: N,N′-Diphenyl­thio­urea acetone monosolvate
Source: Acta Crystallogr Sect E Struct Rep Online. 2010 Dec 8;67(Pt 1):o55. doi: 10.1107/S1600536810050300 (PMC3050175; doi:10.1107/S1600536810050300)
Supplement: Supplementary file 1 [file e-67-00o55-sup1.cif]

##############################################################################
###                                                                        ###
###        Electronic paper (Acta Crystallographica Section E)             ###
###                                                                        ###
##############################################################################
#                                                                            #
# This CIF contains the data in a paper accepted for publication in Acta     #
# Crystallographica Section E. It conforms to the requirements of Notes      #
# for Authors for Section E, and has been peer reviewed under the auspices   #
# of the IUCr Commission on Journals.                                        #
#                                                                            #
# Full details of the Crystallographic Information File format               #
# are given in the paper "The Crystallographic Information File (CIF):       #
# a New Standard Archive File for Crystallography" by S. R. Hall, F. H.      #
# Allen and I. D. Brown [Acta Cryst. (1991), A47, 655-685].                  #
#                                                                            #
# The current version of the core CIF dictionary is obtainable from          #
# ftp://ftp.iucr.org/pub/cif_core.dic. The current version number is 2.4.    #
#                                                                            #
# Software is freely available for graphical display of the structure(s) in  #
# this CIF.  For information consult the CIF home page http://www.iucr.org/  #
# cif/home.html                                                              #
#                                                                            #
# This file may be used for bona fide research purposes within the           #
# scientific community so long as proper attribution is given to the journal # 
# article from which it was obtained.                                        #
#                                                                            #
##############################################################################
                                             
data_global
_journal_date_recd_electronic     2010-11-25
_journal_date_accepted     2010-12-01
_journal_name_full     'Acta Crystallographica, Section E'
_journal_year     2011
_journal_volume     67
_journal_issue      1
_journal_page_first     o55
_journal_page_last     o55
_journal_paper_category     QO
_journal_coeditor_code     NG5077
_publ_contact_author_name     'Barbara Becker'
_publ_contact_author_address
;
Department of Inorganic Chemistry
Gdansk University of Technology
11/12 Narutowicza Str.
80-233 Gda\'nsk
Poland
;
_publ_contact_author_email     'barbara.becker@pg.gda.pl'
_publ_contact_author_fax     '48(58)3472694'
_publ_contact_author_phone     '48(58)3472622'
_publ_section_title
;
<i>N</i>,<i>N</i>'-Diphenylthiourea acetone monosolvate
;
loop_
    _publ_author_name
    _publ_author_footnote
    _publ_author_address
    'Okuniewski, Andrzej' .
;
Department of Inorganic Chemistry
Gdansk University of Technology
11/12 Narutowicza Str.
80-233 Gda\'nsk
Poland
;
    'Chojnacki, Jaroslaw' .
;
Department of Inorganic Chemistry
Gdansk University of Technology
11/12 Narutowicza Str.
80-233 Gda\'nsk
Poland
;
    'Becker, Barbara' .
;
Department of Inorganic Chemistry
Gdansk University of Technology
11/12 Narutowicza Str.
80-233 Gda\'nsk
Poland
;
data_I
_chemical_name_systematic
;
<i>N</i>,<i>N</i>'-Diphenylthiourea acetone monosolvate
;
_chemical_formula_moiety     'C13 H12 N2 S, C3 H6 O'
_chemical_formula_sum     'C16 H18 N2 O S'
_chemical_formula_iupac     'C13 H12 N2 S, C3 H6 O'
_chemical_formula_weight     286.38
_chemical_melting_point     154.0(10)
_symmetry_cell_setting     orthorhombic
_symmetry_space_group_name_H-M     'P b c a'
_symmetry_space_group_name_Hall     '-P 2ac 2ab'
loop_
    _symmetry_equiv_pos_as_xyz
    'x, y, z'
    '-x+1/2, -y, z+1/2'
    '-x, y+1/2, -z+1/2'
    'x+1/2, -y+1/2, -z'
    '-x, -y, -z'
    'x-1/2, y, -z-1/2'
    'x, -y-1/2, z-1/2'
    '-x-1/2, y-1/2, z'
_cell_length_a     17.1797(6)
_cell_length_b     10.0736(4)
_cell_length_c     17.4700(7)
_cell_angle_alpha     90
_cell_angle_beta     90
_cell_angle_gamma     90
_cell_volume     3023.4(2)
_cell_formula_units_Z     8
_cell_measurement_reflns_used     3367
_cell_measurement_theta_min     2.3307
_cell_measurement_theta_max     28.6477
_cell_measurement_temperature     150(2)
_exptl_crystal_description     'prism'
_exptl_crystal_colour     'clear colourless'
_exptl_crystal_size_max     0.4609
_exptl_crystal_size_mid     0.4133
_exptl_crystal_size_min     0.266
_exptl_crystal_density_diffrn     1.258
_exptl_crystal_density_method     'not measured'
_exptl_crystal_F_000     1216
loop_
    _exptl_crystal_face_index_h
    _exptl_crystal_face_index_k
    _exptl_crystal_face_index_l
    _exptl_crystal_face_perp_dist
    -5 -5 22 0.1927
    -20 -5 -10 0.1676
    21 6 8 0.1483
    1 14 -5 0.1847
    -18 8 -10 0.2023
    1 5 -23 0.2373
    -1 -5 23 0.2221
    5 13 9 0.1212
    -5 -13 -9 0.1448
    -12 9 15 0.1728
    19 -8 -4 0.1439
    -17 2 -18 0.1281
    -7 -2 -23 0.1989
    -3 -13 11 0.2382
_exptl_absorpt_coefficient_mu     0.211
_exptl_absorpt_correction_type     analytical
_exptl_absorpt_process_details
;
(CrysAlis PRO; Oxford Diffraction, 2009)
;
_exptl_absorpt_correction_T_min     0.777
_exptl_absorpt_correction_T_max     0.819
_diffrn_ambient_temperature     150(2)
_diffrn_radiation_type     MoK\a
_diffrn_radiation_wavelength     0.71073
_diffrn_radiation_source     'fine-focus sealed tube'
_diffrn_radiation_monochromator     graphite
_diffrn_measurement_device_type     'Oxford Diffraction Xcalibur Sapphire2'
_diffrn_measurement_method     '\w scans'
_diffrn_detector_area_resol_mean     8.1883
_diffrn_reflns_number     7549
_diffrn_reflns_av_R_equivalents     0.0248
_diffrn_reflns_theta_min     2.62
_diffrn_reflns_theta_max     27
_diffrn_reflns_theta_full     27
_diffrn_measured_fraction_theta_max     0.983
_diffrn_measured_fraction_theta_full     0.983
_diffrn_reflns_limit_h_min     -9
_diffrn_reflns_limit_h_max     21
_diffrn_reflns_limit_k_min     -7
_diffrn_reflns_limit_k_max     12
_diffrn_reflns_limit_l_min     -22
_diffrn_reflns_limit_l_max     17
_refine_special_details
;
Refinement of <i>F</i>^2^ against ALL reflections. The weighted <i>R</i>-factor
<i>wR</i> and goodness of fit <i>S</i> are based on <i>F</i>^2^, conventional
<i>R</i>-factors <i>R</i> are based on <i>F</i>, with <i>F</i> set to zero for
negative <i>F</i>^2^. The threshold expression of <i>F</i>^2^ >
2\s(<i>F</i>^2^) is used only for calculating <i>R</i>-factors(gt) <i>etc</i>.
and is not relevant to the choice of reflections for refinement.
<i>R</i>-factors based on <i>F</i>^2^ are statistically about twice as large
as those based on <i>F</i>, and <i>R</i>- factors based on ALL data will be
even larger.
;
_reflns_number_total     3245
_reflns_number_gt     2278
_reflns_threshold_expression     I>2\s(I)
_refine_ls_structure_factor_coef     Fsqd
_refine_ls_matrix_type     full
_refine_ls_R_factor_all     0.0606
_refine_ls_R_factor_gt     0.0387
_refine_ls_wR_factor_gt     0.0877
_refine_ls_wR_factor_ref     0.0924
_refine_ls_goodness_of_fit_ref     0.939
_refine_ls_restrained_S_all     0.939
_refine_ls_number_reflns     3245
_refine_ls_number_parameters     191
_refine_ls_number_restraints     2
_refine_ls_hydrogen_treatment     mixed
_refine_ls_weighting_scheme     calc
_refine_ls_weighting_details
                 'calc w=1/[\s^2^(Fo^2^)+(0.0540P)^2^] where P=(Fo^2^+2Fc^2^)/3'
_atom_sites_solution_hydrogens     geom
_atom_sites_solution_primary     direct
_atom_sites_solution_secondary     difmap
_refine_ls_shift/su_max     0.001
_refine_ls_shift/su_mean     0
_refine_diff_density_max     0.316
_refine_diff_density_min     -0.207
_refine_ls_extinction_method     none
loop_
    _atom_type_symbol
    _atom_type_description
    _atom_type_scat_dispersion_real
    _atom_type_scat_dispersion_imag
    _atom_type_scat_source
    C C 0.0033 0.0016 'International Tables Vol C Tables 4.2.6.8 and 6.1.1.4'
    H H 0 0 'International Tables Vol C Tables 4.2.6.8 and 6.1.1.4'
    N N 0.0061 0.0033 'International Tables Vol C Tables 4.2.6.8 and 6.1.1.4'
    O O 0.0106 0.006 'International Tables Vol C Tables 4.2.6.8 and 6.1.1.4'
    S S 0.1246 0.1234 'International Tables Vol C Tables 4.2.6.8 and 6.1.1.4'
_computing_data_collection
;
CrysAlis PRO (Oxford Diffraction, 2009)
;
_computing_cell_refinement
;
CrysAlis PRO (Oxford Diffraction, 2009)
;
_computing_data_reduction
;
CrysAlis PRO (Oxford Diffraction, 2009)
;
_computing_structure_solution     '<i>SHELXS97</i> (Sheldrick, 2008)'
_computing_structure_refinement     '<i>SHELXL97</i> (Sheldrick, 2008)'
_computing_molecular_graphics     '<i>OLEX2</i> (Dolomanov <i>et al.</i>, 2009)'
_computing_publication_material
;
<i>WinGX</i> (Farrugia, 1999) and <i>PLATON</i> (Spek, 2009)
;
loop_
    _atom_site_type_symbol
    _atom_site_label
    _atom_site_fract_x
    _atom_site_fract_y
    _atom_site_fract_z
    _atom_site_U_iso_or_equiv
    _atom_site_adp_type
    _atom_site_calc_flag
    _atom_site_refinement_flags
    _atom_site_occupancy
    _atom_site_disorder_assembly
    _atom_site_disorder_group
    S S1 1.00623(2) 0.60332(4) 0.60875(2) 0.02588(12) Uani d . 1 . .
    N N1 0.90820(7) 0.42124(13) 0.56131(7) 0.0227(3) Uani d D 1 . .
    H H1 0.9367(8) 0.4256(17) 0.5206(7) 0.033(5) Uiso d D 1 . .
    N N2 0.89857(8) 0.47225(14) 0.68979(7) 0.0245(3) Uani d D 1 . .
    H H2 0.8677(9) 0.4042(13) 0.6956(10) 0.040(5) Uiso d D 1 . .
    C C1 0.93269(8) 0.49352(16) 0.62170(8) 0.0219(3) Uani d . 1 . .
    C C11 0.84080(9) 0.34076(16) 0.55234(8) 0.0238(3) Uani d . 1 . .
    C C12 0.84703(10) 0.23117(18) 0.50489(8) 0.0292(4) Uani d . 1 . .
    H H12 0.8963 0.207 0.4846 0.035 Uiso calc R 1 . .
    C C13 0.78192(11) 0.1567(2) 0.48687(10) 0.0389(5) Uani d . 1 . .
    H H13 0.7864 0.0819 0.454 0.047 Uiso calc R 1 . .
    C C14 0.71028(11) 0.1916(2) 0.51682(10) 0.0406(5) Uani d . 1 . .
    H H14 0.6653 0.1414 0.5042 0.049 Uiso calc R 1 . .
    C C15 0.70426(9) 0.2990(2) 0.56486(10) 0.0358(4) Uani d . 1 . .
    H H15 0.655 0.3215 0.586 0.043 Uiso calc R 1 . .
    C C16 0.76902(9) 0.37509(18) 0.58304(9) 0.0291(4) Uani d . 1 . .
    H H16 0.7643 0.4496 0.616 0.035 Uiso calc R 1 . .
    C C21 0.91899(8) 0.53867(17) 0.75969(8) 0.0238(4) Uani d . 1 . .
    C C22 0.91081(9) 0.67464(17) 0.76642(9) 0.0285(4) Uani d . 1 . .
    H H22 0.8934 0.7256 0.724 0.034 Uiso calc R 1 . .
    C C23 0.92812(10) 0.73653(19) 0.83536(10) 0.0350(4) Uani d . 1 . .
    H H23 0.9229 0.8301 0.84 0.042 Uiso calc R 1 . .
    C C24 0.95281(10) 0.6625(2) 0.89701(9) 0.0376(5) Uani d . 1 . .
    H H24 0.9645 0.7048 0.9442 0.045 Uiso calc R 1 . .
    C C25 0.96061(11) 0.5259(2) 0.88998(9) 0.0371(5) Uani d . 1 . .
    H H25 0.9775 0.4749 0.9326 0.045 Uiso calc R 1 . .
    C C26 0.94387(9) 0.46364(19) 0.82118(8) 0.0305(4) Uani d . 1 . .
    H H26 0.9495 0.3702 0.8164 0.037 Uiso calc R 1 . .
    O O1 0.79841(7) 0.27541(12) 0.76020(7) 0.0398(3) Uani d . 1 . .
    C C1A 0.80931(9) 0.15731(18) 0.76927(9) 0.0273(4) Uani d . 1 . .
    C C2 0.85919(11) 0.0803(2) 0.71495(9) 0.0404(5) Uani d . 1 . .
    H H2A 0.8556 0.1196 0.6638 0.061 Uiso calc R 1 . .
    H H2B 0.8413 -0.012 0.7131 0.061 Uiso calc R 1 . .
    H H2C 0.9134 0.0829 0.7324 0.061 Uiso calc R 1 . .
    C C3 0.77585(10) 0.08360(18) 0.83558(9) 0.0328(4) Uani d . 1 . .
    H H3A 0.7408 0.1422 0.8642 0.049 Uiso calc R 1 . .
    H H3B 0.818 0.0538 0.8692 0.049 Uiso calc R 1 . .
    H H3C 0.7467 0.0064 0.8169 0.049 Uiso calc R 1 . .
loop_
    _atom_site_aniso_label
    _atom_site_aniso_U_11
    _atom_site_aniso_U_22
    _atom_site_aniso_U_33
    _atom_site_aniso_U_12
    _atom_site_aniso_U_13
    _atom_site_aniso_U_23
    S1 0.0267(2) 0.0296(2) 0.0214(2) -0.00829(19) 0.00224(15) -0.00198(18)
    N1 0.0218(6) 0.0268(8) 0.0194(6) -0.0039(6) 0.0019(5) -0.0024(6)
    N2 0.0279(7) 0.0255(8) 0.0200(6) -0.0065(6) 0.0023(5) 0.0005(6)
    C1 0.0222(7) 0.0213(8) 0.0222(7) 0.0028(7) -0.0004(6) 0.0007(7)
    C11 0.0266(8) 0.0249(9) 0.0199(7) -0.0051(7) -0.0018(6) 0.0039(7)
    C12 0.0336(8) 0.0284(10) 0.0257(8) -0.0036(8) -0.0011(7) -0.0001(8)
    C13 0.0503(11) 0.0336(11) 0.0329(9) -0.0142(9) -0.0068(8) -0.0030(9)
    C14 0.0400(10) 0.0423(12) 0.0394(10) -0.0205(10) -0.0102(8) 0.0107(10)
    C15 0.0253(8) 0.0433(12) 0.0388(10) -0.0074(8) 0.0000(7) 0.0113(9)
    C16 0.0268(8) 0.0315(10) 0.0289(8) -0.0016(8) 0.0002(6) 0.0014(8)
    C21 0.0215(7) 0.0304(9) 0.0196(7) -0.0055(7) 0.0036(6) -0.0007(7)
    C22 0.0311(9) 0.0295(10) 0.0250(8) 0.0003(8) 0.0013(6) -0.0004(8)
    C23 0.0344(9) 0.0341(10) 0.0364(9) -0.0039(8) 0.0050(7) -0.0106(8)
    C24 0.0355(10) 0.0542(13) 0.0230(8) -0.0118(10) 0.0016(7) -0.0090(9)
    C25 0.0400(10) 0.0494(12) 0.0219(8) -0.0137(10) -0.0030(7) 0.0092(9)
    C26 0.0330(9) 0.0323(10) 0.0264(8) -0.0075(8) -0.0011(7) 0.0044(8)
    O1 0.0481(8) 0.0297(7) 0.0416(7) -0.0060(6) 0.0094(6) 0.0028(6)
    C1A 0.0249(8) 0.0307(10) 0.0263(8) -0.0053(8) -0.0050(6) -0.0019(8)
    C2 0.0403(10) 0.0517(13) 0.0292(9) 0.0064(10) -0.0015(7) -0.0017(9)
    C3 0.0304(9) 0.0352(11) 0.0329(9) -0.0052(8) -0.0004(7) 0.0065(8)
_geom_special_details
;
All s.u.'s (except the s.u. in the dihedral angle between two l.s. planes) are
estimated using the full covariance matrix. The cell s.u.'s are taken into
account individually in the estimation of s.u.'s in distances, angles and
torsion angles; correlations between s.u.'s in cell parameters are only used
when they are defined by crystal symmetry. An approximate (isotropic)
treatment of cell s.u.'s is used for estimating s.u.'s involving l.s. planes.
The phenyl rings centroids: <i>Cg</i>1 is the centroid of ring {C11,..,C16}:
0.22445(4), 0.73429(8), 0.46519(4); <i>Cg</i>2 is the centroid of ring
{C21,..,C26}: 0.06414(4), 0.39968(8), 0.17172(4). Distance calculations were
done using <i>PLATON</i> (Spek, 2009).
;
loop_
    _geom_bond_atom_site_label_1
    _geom_bond_atom_site_label_2
    _geom_bond_site_symmetry_2
    _geom_bond_distance
    _geom_bond_publ_flag
    S1 C1 . 1.6943(16) ?
    N1 C1 . 1.3492(18) ?
    N1 C11 . 1.4221(19) ?
    N1 H1 . 0.865(9) ?
    N2 C1 . 1.3433(18) ?
    N2 C21 . 1.4359(19) ?
    N2 H2 . 0.873(9) ?
    C11 C12 . 1.385(2) ?
    C11 C16 . 1.389(2) ?
    C12 C13 . 1.383(2) ?
    C12 H12 . 0.95 ?
    C13 C14 . 1.383(3) ?
    C13 H13 . 0.95 ?
    C14 C15 . 1.373(3) ?
    C14 H14 . 0.95 ?
    C15 C16 . 1.388(2) ?
    C15 H15 . 0.95 ?
    C16 H16 . 0.95 ?
    C21 C26 . 1.381(2) ?
    C21 C22 . 1.382(2) ?
    C22 C23 . 1.388(2) ?
    C22 H22 . 0.95 ?
    C23 C24 . 1.377(3) ?
    C23 H23 . 0.95 ?
    C24 C25 . 1.387(3) ?
    C24 H24 . 0.95 ?
    C25 C26 . 1.386(2) ?
    C25 H25 . 0.95 ?
    C26 H26 . 0.95 ?
    O1 C1A . 1.215(2) ?
    C1A C3 . 1.491(2) ?
    C1A C2 . 1.495(2) ?
    C2 H2A . 0.98 ?
    C2 H2B . 0.98 ?
    C2 H2C . 0.98 ?
    C3 H3A . 0.98 ?
    C3 H3B . 0.98 ?
    C3 H3C . 0.98 ?
loop_
    _geom_angle_atom_site_label_1
    _geom_angle_atom_site_label_2
    _geom_angle_atom_site_label_3
    _geom_angle_site_symmetry_1
    _geom_angle_site_symmetry_3
    _geom_angle
    _geom_angle_publ_flag
    C1 N1 C11 . . 130.37(13) ?
    C1 N1 H1 . . 116.0(11) ?
    C11 N1 H1 . . 113.6(11) ?
    C1 N2 C21 . . 124.89(14) ?
    C1 N2 H2 . . 119.5(12) ?
    C21 N2 H2 . . 114.6(11) ?
    N2 C1 N1 . . 118.05(14) ?
    N2 C1 S1 . . 123.22(11) ?
    N1 C1 S1 . . 118.71(11) ?
    C12 C11 C16 . . 119.89(15) ?
    C12 C11 N1 . . 117.23(14) ?
    C16 C11 N1 . . 122.59(15) ?
    C13 C12 C11 . . 120.40(16) ?
    C13 C12 H12 . . 119.8 ?
    C11 C12 H12 . . 119.8 ?
    C14 C13 C12 . . 119.74(18) ?
    C14 C13 H13 . . 120.1 ?
    C12 C13 H13 . . 120.1 ?
    C15 C14 C13 . . 119.91(17) ?
    C15 C14 H14 . . 120 ?
    C13 C14 H14 . . 120 ?
    C14 C15 C16 . . 120.98(16) ?
    C14 C15 H15 . . 119.5 ?
    C16 C15 H15 . . 119.5 ?
    C15 C16 C11 . . 119.07(17) ?
    C15 C16 H16 . . 120.5 ?
    C11 C16 H16 . . 120.5 ?
    C26 C21 C22 . . 120.50(15) ?
    C26 C21 N2 . . 118.82(15) ?
    C22 C21 N2 . . 120.62(14) ?
    C21 C22 C23 . . 119.81(16) ?
    C21 C22 H22 . . 120.1 ?
    C23 C22 H22 . . 120.1 ?
    C24 C23 C22 . . 120.07(18) ?
    C24 C23 H23 . . 120 ?
    C22 C23 H23 . . 120 ?
    C23 C24 C25 . . 119.85(16) ?
    C23 C24 H24 . . 120.1 ?
    C25 C24 H24 . . 120.1 ?
    C26 C25 C24 . . 120.37(17) ?
    C26 C25 H25 . . 119.8 ?
    C24 C25 H25 . . 119.8 ?
    C21 C26 C25 . . 119.40(17) ?
    C21 C26 H26 . . 120.3 ?
    C25 C26 H26 . . 120.3 ?
    O1 C1A C3 . . 121.98(16) ?
    O1 C1A C2 . . 120.89(16) ?
    C3 C1A C2 . . 117.11(16) ?
    C1A C2 H2A . . 109.5 ?
    C1A C2 H2B . . 109.5 ?
    H2A C2 H2B . . 109.5 ?
    C1A C2 H2C . . 109.5 ?
    H2A C2 H2C . . 109.5 ?
    H2B C2 H2C . . 109.5 ?
    C1A C3 H3A . . 109.5 ?
    C1A C3 H3B . . 109.5 ?
    H3A C3 H3B . . 109.5 ?
    C1A C3 H3C . . 109.5 ?
    H3A C3 H3C . . 109.5 ?
    H3B C3 H3C . . 109.5 ?
loop_
    _geom_hbond_atom_site_label_D
    _geom_hbond_atom_site_label_H
    _geom_hbond_atom_site_label_A
    _geom_hbond_site_symmetry_A
    _geom_hbond_distance_DH
    _geom_hbond_distance_HA
    _geom_hbond_distance_DA
    _geom_hbond_angle_DHA
    N1 H1 S1 5_766 0.865(9) 2.480(13) 3.3240(13) 165.3(13)
    N2 H2 O1 . 0.873(9) 2.091(14) 2.8993(18) 153.6(16)
    C2 H2A Cg1 . 0.98 3.02 3.931(2) 155
    C2 H2C Cg2 3_746 0.98 2.80 3.607(2) 140
