# Supplementary material for: N,N′-Diphenyl­thio­urea acetone monosolvate
Source: Acta Crystallogr Sect E Struct Rep Online. 2010 Dec 8;67(Pt 1):o55. doi: 10.1107/S1600536810050300 (PMC3050175; doi:10.1107/S1600536810050300)
Supplement: Supplementary file 2 [file e-67-00o55-Isup2.hkl]

#
# h,k,l, Fc-squared, Fo-squared, sigma(Fo-squared) and status flag
#
data_I
_shelx_title ' C43k in Pbca'
_shelx_refln_list_code          4
_shelx_F_calc_maximum      247.76
_exptl_crystal_F_000      1216.00
_reflns_d_resolution_high  0.7828
 
loop_
 _symmetry_equiv_pos_as_xyz
 'x, y, z'
 '-x+1/2, -y, z+1/2'
 '-x, y+1/2, -z+1/2'
 'x+1/2, -y+1/2, -z'
 '-x, -y, -z'
 'x-1/2, y, -z-1/2'
 'x, -y-1/2, z-1/2'
 '-x-1/2, y-1/2, z'
 
_cell_length_a    17.1797
_cell_length_b    10.0736
_cell_length_c    17.4700
_cell_angle_alpha  90.000
_cell_angle_beta   90.000
_cell_angle_gamma  90.000
 
_shelx_F_squared_multiplier     1.000
 
loop_
 _refln_index_h
 _refln_index_k
 _refln_index_l
 _refln_F_squared_calc
 _refln_F_squared_meas
 _refln_F_squared_sigma
 _refln_observed_status
   4   0   0     5356.65     5919.98     39.11 o
   6   0   0     3849.46     3827.18     40.34 o
   8   0   0     3812.06     4416.37     49.92 o
  10   0   0     6457.52     7081.83     68.57 o
  12   0   0     1407.91     1486.99     43.45 o
  14   0   0     7454.93     8111.48     89.84 o
  16   0   0      144.76      139.60     36.45 o
  18   0   0      345.40      331.32     36.28 o
  20   0   0     1289.64     1458.02     60.58 o
   2   1   0     6578.49     6834.76     96.57 o
   4   1   0    30499.07    35335.66     93.00 o
   6   1   0       24.67       32.07     19.28 o
   8   1   0      607.15      560.90     29.73 o
  10   1   0     1508.27     1387.77     31.96 o
  12   1   0        0.36        3.07     18.71 o
  14   1   0     1156.49     1140.47     32.71 o
  16   1   0        1.58       -0.60     23.19 o
  18   1   0      127.93      133.57     24.37 o
  20   1   0       47.03       66.15     25.77 o
   0   2   0      567.13      485.24     13.42 o
   2   2   0    40970.16    48025.43    243.58 o
   4   2   0       40.87       36.56     17.68 o
   6   2   0     6041.96     6734.35     93.70 o
   8   2   0     2632.03     2709.79     42.74 o
  10   2   0      376.54      332.87     27.33 o
  12   2   0     1314.23     1335.34     43.08 o
  14   2   0      214.92      202.07     25.67 o
  16   2   0      102.60      104.33     25.31 o
  18   2   0      168.26      160.16     26.50 o
  20   2   0       70.92       84.67     26.13 o
   2   3   0    15838.72    16545.16     71.56 o
   4   3   0     2944.92     3047.28     37.01 o
   6   3   0     1340.00     1499.81     31.53 o
   8   3   0     2902.03     3164.53     21.15 o
  10   3   0     1232.18     1180.95     37.05 o
  12   3   0        0.34        1.67     26.79 o
  14   3   0     1318.24     1433.35     51.97 o
  16   3   0      282.13      289.69     26.68 o
  18   3   0      507.75      539.13     29.34 o
  20   3   0      234.90      282.00     28.68 o
   0   4   0      422.85      355.07     19.83 o
   2   4   0      296.36      376.70     14.74 o
   4   4   0     9251.61    10213.14     68.75 o
   6   4   0     6192.51     6812.71     62.66 o
   8   4   0     9670.91    10356.82     82.73 o
  10   4   0     1136.22     1107.45     38.01 o
  12   4   0     1284.57     1234.18     45.63 o
  14   4   0      266.81      242.03     35.19 o
  16   4   0       78.60       85.39     37.70 o
  18   4   0      663.27      783.88     33.62 o
  20   4   0       64.45       81.81     29.80 o
   2   5   0     1965.87     1980.64     26.68 o
   4   5   0      891.39      892.04     30.35 o
   6   5   0      261.80      310.46     26.35 o
   8   5   0       41.64       39.33     27.46 o
  10   5   0      104.11       70.46     30.60 o
  12   5   0       87.10       74.80     35.18 o
  14   5   0        7.28       -3.97     32.55 o
  16   5   0       12.36       49.60     38.49 o
  18   5   0      462.39      511.23     44.39 o
   0   6   0       45.01       -1.19     23.63 o
   2   6   0      747.35      693.54     29.04 o
   4   6   0      412.93      375.75     27.53 o
   6   6   0     1484.36     1566.93     40.55 o
   8   6   0     3932.13     4131.80     63.20 o
  10   6   0      919.85      909.67     43.81 o
  12   6   0      985.69      933.17     43.13 o
  14   6   0      937.03     1045.96     49.44 o
  16   6   0       99.23       94.78     37.57 o
  18   6   0        2.67       -0.69     40.73 o
   2   7   0      545.91      590.21     22.07 o
   4   7   0       14.22       12.90     25.45 o
   6   7   0      916.25      929.16     37.70 o
   8   7   0        0.83        1.23     31.07 o
  10   7   0      808.80      852.54     40.53 o
  12   7   0       58.75       56.51     32.59 o
  14   7   0      663.71      717.92     46.83 o
  16   7   0      589.23      644.63     44.73 o
  18   7   0        8.26       22.43     37.01 o
   0   8   0       90.95      111.65     28.32 o
   2   8   0      680.64      723.42     26.75 o
   4   8   0      744.24      705.97     40.27 o
   6   8   0      588.15      590.39     39.90 o
   8   8   0      317.41      286.50     36.61 o
  10   8   0       48.35       43.33     32.99 o
  12   8   0      505.29      490.68     38.30 o
  14   8   0      109.58      120.21     34.68 o
  16   8   0      809.20      786.15     50.80 o
   2   9   0       65.29       88.53     33.13 o
   4   9   0     1119.27     1133.55     46.21 o
   6   9   0       66.56       61.89     29.46 o
   8   9   0      238.04      268.09     37.89 o
  10   9   0       89.87      111.92     33.15 o
  12   9   0        6.59       -8.88     33.98 o
  14   9   0      430.52      494.95     46.99 o
   0  10   0      234.46      327.17     36.88 o
   2  10   0      717.76      854.36     44.86 o
   4  10   0     1456.46     1456.05     52.27 o
   6  10   0      452.77      452.33     40.18 o
   8  10   0     1244.32     1206.04     49.07 o
  10  10   0      955.43      986.61     48.45 o
  12  10   0       69.47       78.25     37.24 o
   2  11   0       82.52       80.12     33.79 o
   4  11   0     1164.04     1086.24     48.54 o
   6  11   0       57.76       32.35     34.25 o
   8  11   0        6.86        1.83     36.15 o
  10  11   0        2.20        2.91     39.46 o
   0  12   0      323.46      339.02     42.42 o
   2  12   0        2.61        8.35     36.35 o
   4  12   0       81.36      130.76     36.90 o
   6  12   0        0.90        0.19     36.41 o
   1   1   1     7030.99     7141.73    161.48 o
   2   1   1    14111.81    15260.60     53.46 o
   3   1   1        4.58        9.48      4.98 o
   4   1   1    37352.81    42628.13    162.50 o
   5   1   1       46.30       54.09      6.72 o
   6   1   1      894.67      936.68     14.55 o
   7   1   1      249.59      225.68      8.69 o
   8   1   1     3293.20     3436.19     20.53 o
   9   1   1     4655.70     4761.80     27.94 o
  10   1   1     2019.94     2126.30     25.49 o
  11   1   1     4037.78     4012.81     68.27 o
  12   1   1       86.84       88.70      7.78 o
  13   1   1     3521.41     3718.01     43.16 o
  14   1   1        0.03        7.22     15.82 o
  15   1   1       50.60       50.43     16.74 o
  16   1   1      434.26      410.54     25.01 o
  17   1   1      412.36      430.38     30.50 o
  18   1   1      335.95      335.21     19.91 o
  19   1   1       79.97       61.37     18.90 o
  20   1   1       60.06       61.94     18.98 o
  21   1   1       61.88       75.89     20.93 o
   0   2   1    19428.08    21292.62     52.20 o
   1   2   1     4546.01     4664.04     11.25 o
   2   2   1     4808.66     5347.91     15.96 o
   3   2   1     3277.53     3314.77     24.60 o
   4   2   1     1586.21     1464.77     18.98 o
   5   2   1     2397.99     2483.29     16.15 o
   6   2   1     2436.71     2495.98     23.92 o
   7   2   1       89.86       99.53      6.97 o
   8   2   1      891.29      862.65     20.83 o
   9   2   1      207.97      200.33     17.01 o
  10   2   1      935.07      959.39     24.38 o
  11   2   1        2.44       -5.39     17.29 o
  12   2   1      775.02      757.70     40.83 o
  13   2   1     1494.51     1514.57     36.96 o
  14   2   1      719.85      683.19     20.92 o
  15   2   1      209.77      208.39     17.24 o
  16   2   1      412.08      422.51     19.44 o
  17   2   1       14.31        7.74     16.35 o
  18   2   1        1.27        3.90     17.00 o
  19   2   1       32.58       46.75     18.19 o
  20   2   1       35.31       34.58     17.24 o
  21   2   1       69.38       87.57     20.34 o
   1   3   1        2.14        3.28      7.89 o
   2   3   1     1884.01     1712.09     16.63 o
   3   3   1      421.54      375.81     14.23 o
   4   3   1     2086.02     2228.16     32.29 o
   5   3   1     2604.95     2769.43     26.33 o
   6   3   1      203.23      195.74     15.61 o
   7   3   1     3008.71     3253.90     63.57 o
   8   3   1       15.83       19.37      4.28 o
   9   3   1       67.05       46.71      5.15 o
  10   3   1      270.75      284.07     26.68 o
  11   3   1       79.03       69.55     19.14 o
  12   3   1      239.88      232.23     30.48 o
  13   3   1      364.36      363.80     26.59 o
  14   3   1      169.03      120.41     27.35 o
  15   3   1       40.07       33.67     19.33 o
  16   3   1       42.55       54.06     17.82 o
  17   3   1      110.73      117.16     17.25 o
  18   3   1      141.12      153.86     17.69 o
  19   3   1       11.98       45.91     17.28 o
  20   3   1       11.67       -2.28     17.39 o
  21   3   1       21.99       22.91     40.22 o
   0   4   1      421.96      433.16     15.22 o
   1   4   1     1733.69     1749.59     15.18 o
   2   4   1     1531.63     1806.04     17.95 o
   3   4   1        2.16        0.81     12.51 o
   4   4   1     2165.41     2160.48     25.31 o
   5   4   1      885.86      972.62     20.70 o
   6   4   1     3570.32     4022.24     35.29 o
   7   4   1     1285.62     1395.61     25.80 o
   8   4   1     1011.90     1007.34     32.09 o
   9   4   1       76.87       59.02     19.74 o
  10   4   1       15.02       10.31     18.61 o
  11   4   1      646.55      719.68     35.11 o
  12   4   1        2.71       -7.31     23.18 o
  13   4   1      369.56      367.01     26.68 o
  14   4   1     1240.34     1202.40     45.99 o
  15   4   1      768.65      817.74     42.77 o
  16   4   1        1.08       -4.97     23.93 o
  17   4   1        0.47        1.25     19.13 o
  18   4   1        2.65       11.92     17.28 o
  19   4   1       69.01       88.41     20.09 o
  20   4   1       54.80       76.68     20.08 o
   1   5   1     7653.64     8067.29     32.50 o
   2   5   1     6384.95     7274.01     31.59 o
   3   5   1     2154.92     2143.18     39.85 o
   4   5   1     1647.59     1635.85     25.32 o
   5   5   1     2996.16     2982.53     39.42 o
   6   5   1      880.65      851.88     21.84 o
   7   5   1      611.51      459.67     29.87 o
   8   5   1       91.81       89.68     17.78 o
   9   5   1     2061.98     2074.52     38.45 o
  10   5   1       58.04       24.36     20.12 o
  11   5   1      516.20      464.53     26.21 o
  12   5   1        1.96       -9.33     23.01 o
  13   5   1     1001.62      935.48     49.20 o
  14   5   1      138.26      157.80     23.34 o
  15   5   1       27.73       60.25     25.90 o
  16   5   1      303.00      326.35     32.57 o
  17   5   1      135.21      131.07     24.95 o
  18   5   1      103.02      138.86     43.86 o
  19   5   1       97.47       79.55     19.48 o
  20   5   1      172.74      182.91     39.68 o
   0   6   1     2223.45     2145.13     29.34 o
   1   6   1      101.14      123.34     11.73 o
   2   6   1       21.71        8.30     10.92 o
   3   6   1      382.41      385.63     25.65 o
   4   6   1      656.98      655.40     21.25 o
   5   6   1       32.75       40.21     17.15 o
   6   6   1     1149.87     1165.07     26.47 o
   7   6   1       20.16       24.54     18.41 o
   8   6   1      108.38       82.59     18.87 o
   9   6   1      580.73      622.86     26.68 o
  10   6   1     1338.10     1386.07     33.28 o
  11   6   1       48.78       53.48     23.91 o
  12   6   1       24.33        9.47     23.50 o
  13   6   1       36.31       14.57     23.66 o
  14   6   1       24.49       12.42     24.88 o
  15   6   1       78.87       52.65     26.32 o
  16   6   1      346.74      375.44     27.74 o
  17   6   1        5.61       12.87     27.22 o
  18   6   1      250.83      280.33     28.99 o
  19   6   1      114.95      123.58     26.47 o
   1   7   1        4.37       -4.39     12.36 o
   2   7   1       37.54       28.30     12.90 o
   3   7   1      678.35      801.97     25.07 o
   4   7   1      373.66      381.09     21.63 o
   5   7   1       12.44       24.48     18.84 o
   6   7   1       26.35       30.81     19.49 o
   7   7   1      138.24      148.16     21.56 o
   8   7   1      201.22      248.17     22.95 o
   9   7   1      652.20      628.09     93.81 o
  10   7   1      469.96      461.43     27.18 o
  11   7   1       50.95       24.27     22.78 o
  12   7   1      398.14      375.47     25.77 o
  13   7   1      193.21      185.03     26.42 o
  14   7   1      245.26      253.35     25.25 o
  15   7   1       53.87       58.01     23.77 o
  16   7   1       21.46        7.70     26.68 o
  17   7   1       69.53       80.15     30.38 o
  18   7   1       23.05       17.44     29.48 o
   0   8   1      286.04      335.21     41.08 o
   1   8   1        3.10        3.86     14.54 o
   2   8   1     1269.08     1241.76     24.60 o
   3   8   1      177.82      180.54     21.50 o
   4   8   1       96.75       83.54     21.75 o
   5   8   1      980.35      989.30     30.11 o
   6   8   1      173.84      173.15     24.64 o
   7   8   1      150.47      158.93     24.06 o
   8   8   1     1815.76     1865.64     55.36 o
   9   8   1       71.00       59.60     28.80 o
  10   8   1       34.57       46.57     22.53 o
  11   8   1      515.40      501.81     28.21 o
  12   8   1      331.06      338.47     37.07 o
  13   8   1       16.25       20.65     23.12 o
  14   8   1      286.63      281.38     27.11 o
  15   8   1      307.09      312.63     28.87 o
  16   8   1       67.81       81.14     27.06 o
  17   8   1      210.02      178.01     41.48 o
   1   9   1      613.91      585.85     19.88 o
   2   9   1        7.97        8.71     18.58 o
   3   9   1     1939.65     2066.00    138.11 o
   4   9   1      675.33      604.78     26.76 o
   5   9   1      618.48      621.67     27.26 o
   6   9   1      209.87      186.29     23.93 o
   7   9   1        0.93       10.58     20.89 o
   8   9   1       82.17       71.25     24.05 o
   9   9   1      732.24      795.33     34.02 o
  10   9   1       15.41       11.32     20.97 o
  11   9   1       80.21       89.35     21.65 o
  12   9   1       14.39        1.51     24.09 o
  13   9   1      125.26      153.69     25.82 o
  14   9   1      439.48      431.49     52.82 o
  15   9   1      315.61      294.33     31.17 o
   0  10   1      918.51      895.71     31.04 o
   1  10   1        3.86        7.23     15.47 o
   2  10   1      408.71      416.30     27.23 o
   3  10   1      204.84      211.74     25.30 o
   4  10   1        9.88       -3.88     22.81 o
   5  10   1      302.77      274.71     25.24 o
   6  10   1      131.11       99.77     23.46 o
   7  10   1       80.35       67.85     23.46 o
   8  10   1       40.99       31.07     22.59 o
   9  10   1        0.39        7.54     20.87 o
  10  10   1       60.73       62.97     23.39 o
  11  10   1       32.27       39.41     23.80 o
  12  10   1      184.24      200.13     29.48 o
  13  10   1       50.25       74.34     27.48 o
   1  11   1      884.08      839.13     42.07 o
   2  11   1      168.87      133.26     26.41 o
   3  11   1       79.62       56.54     24.08 o
   4  11   1       15.59       19.98     23.56 o
   5  11   1       73.39       69.55     24.75 o
   6  11   1      281.77      247.53     24.81 o
   7  11   1        4.26        3.78     24.04 o
   8  11   1        5.58        8.84     23.63 o
   9  11   1       12.30       15.13     25.83 o
  10  11   1      113.78       93.59     28.29 o
  11  11   1       25.25       33.13     26.94 o
   0  12   1      107.36      163.54     38.35 o
   1  12   1       19.95       18.86     23.18 o
   2  12   1       70.55       76.58     24.73 o
   3  12   1        9.14       -6.23     25.81 o
   4  12   1      378.87      313.26     29.50 o
   5  12   1        0.32       -3.57     25.36 o
   6  12   1      284.64      295.88     28.96 o
   7  12   1       28.15       50.33     32.91 o
   1   0   2     2219.87     2143.26    185.99 o
   2   0   2     4398.75     4437.80     36.82 o
   3   0   2     1189.42     1300.98     13.23 o
   4   0   2    10528.27    11601.33     54.72 o
   5   0   2    21441.02    23753.25     84.99 o
   6   0   2     7672.91     8510.00     57.97 o
   7   0   2    11128.32    11830.14    126.76 o
   8   0   2     2462.79     2543.31     28.04 o
   9   0   2     2041.58     2023.12     35.61 o
  10   0   2      936.55     1158.90     33.14 o
  11   0   2      574.75      629.78     13.30 o
  12   0   2        3.20        0.82      9.18 o
  13   0   2        0.29        4.25      8.90 o
  14   0   2      207.03      189.19     11.08 o
  15   0   2       12.22        8.56     21.07 o
  16   0   2      711.70      658.84     29.05 o
  17   0   2      333.66      298.37     29.27 o
  18   0   2      986.06      944.57     56.99 o
  19   0   2      425.38      463.08     31.31 o
  20   0   2       72.96       88.81     25.82 o
  21   0   2       10.47       42.25     27.63 o
   1   1   2      911.28      825.01      8.14 o
   2   1   2      764.31      743.49      5.94 o
   3   1   2      601.24      624.71      6.45 o
   4   1   2    13212.81    14278.46     69.83 o
   5   1   2    17558.98    19840.34    150.69 o
   6   1   2     9610.56    10645.56     46.19 o
   7   1   2     2039.75     2058.53     16.36 o
   8   1   2      158.71      181.68      8.54 o
   9   1   2     4873.91     5203.07     25.07 o
  10   1   2      713.97      747.25     14.09 o
  11   1   2     1306.97     1209.24     32.27 o
  12   1   2      836.95      832.91     24.15 o
  13   1   2        0.73       11.31      7.31 o
  14   1   2     4472.94     4702.58     36.10 o
  15   1   2     1355.44     1360.21     24.19 o
  16   1   2      113.58      115.23     17.65 o
  17   1   2      119.76      123.95     18.11 o
  18   1   2       13.03       -1.43     17.14 o
  19   1   2      313.00      311.96     20.05 o
  20   1   2        0.65        3.37     18.80 o
  21   1   2       23.90       38.39     18.57 o
   0   2   2    10292.39    11064.58     22.35 o
   1   2   2       53.50       44.19      4.69 o
   2   2   2      928.56      917.97     16.96 o
   3   2   2     9662.26    10125.74    120.09 o
   4   2   2     2010.41     2098.61     15.70 o
   5   2   2        9.90        6.42      7.67 o
   6   2   2       16.60       19.38      7.34 o
   7   2   2     3443.59     3797.34     31.43 o
   8   2   2      447.13      429.04     19.54 o
   9   2   2     2311.68     2349.96     30.36 o
  10   2   2     1507.87     1478.40     26.73 o
  11   2   2      932.83      973.40     25.74 o
  12   2   2        0.18        6.97     15.44 o
  13   2   2        9.74        6.13     16.50 o
  14   2   2      261.70      251.98     17.77 o
  15   2   2       17.54       23.47     16.82 o
  16   2   2      413.65      428.66     20.31 o
  17   2   2       53.81       48.02     17.27 o
  18   2   2      141.86      116.50     17.55 o
  19   2   2        1.61       -9.92     17.68 o
  20   2   2       21.92       31.31     16.95 o
  21   2   2        9.19        7.80     18.01 o
   1   3   2     3154.43     3178.70     21.80 o
   2   3   2      456.66      456.96     11.13 o
   3   3   2    12598.68    12972.34     46.73 o
   4   3   2      829.12      801.27     16.64 o
   5   3   2     7816.15     8019.73     41.69 o
   6   3   2     5196.71     5699.50     38.47 o
   7   3   2     2552.32     2643.12     29.40 o
   8   3   2     3894.41     4330.84     89.97 o
   9   3   2      756.97      668.67     21.48 o
  10   3   2        1.31       -1.26     18.89 o
  11   3   2     1002.00      974.81     27.19 o
  12   3   2     1079.31     1061.99     28.78 o
  13   3   2     1854.35     1882.18     35.62 o
  14   3   2        0.18       -5.08     19.80 o
  15   3   2     1654.84     1747.13     31.41 o
  16   3   2      315.71      321.99     22.13 o
  17   3   2     1406.36     1508.98     27.15 o
  18   3   2        3.11       11.51     16.17 o
  19   3   2      250.38      306.81     21.22 o
  20   3   2        1.14        8.62     18.09 o
  21   3   2        1.10       -7.53     38.80 o
   0   4   2     6580.24     7485.34     38.58 o
   1   4   2       64.47       58.99      8.30 o
   2   4   2       21.21       22.74     10.15 o
   3   4   2       18.22       10.65     12.85 o
   4   4   2      716.61      729.00     23.57 o
   5   4   2       53.28       50.53     14.35 o
   6   4   2     1608.60     1776.35     29.25 o
   7   4   2       13.42        7.10     15.44 o
   8   4   2       70.01       73.06     17.34 o
   9   4   2       17.89        7.71     17.75 o
  10   4   2      778.89      754.63     25.53 o
  11   4   2      808.46      874.27     26.88 o
  12   4   2      155.83      161.84     23.41 o
  13   4   2       94.93      107.37     24.87 o
  14   4   2      105.09       93.65     22.56 o
  15   4   2       87.65       84.19     25.07 o
  16   4   2        2.76        3.44     20.33 o
  17   4   2      180.73      173.03     27.27 o
  18   4   2      183.04      188.98     19.58 o
  19   4   2      218.79      246.43     21.05 o
  20   4   2        1.96       -2.38     19.54 o
   1   5   2      498.51      429.89     12.29 o
   2   5   2       71.45       45.93     12.35 o
   3   5   2      114.44       84.00     14.48 o
   4   5   2      640.50      689.41     25.56 o
   5   5   2     1042.71      992.39     22.24 o
   6   5   2      191.82      184.65     17.04 o
   7   5   2        1.68       -6.11     15.40 o
   8   5   2      241.87      219.21     19.51 o
   9   5   2      197.70      208.98     21.80 o
  10   5   2      827.91      870.63     27.86 o
  11   5   2     1086.34     1146.84     31.14 o
  12   5   2       69.28       59.90     24.87 o
  13   5   2        2.79        2.75     22.66 o
  14   5   2        0.29       12.02     23.65 o
  15   5   2      146.21      148.11     25.24 o
  16   5   2      142.17      138.88     24.80 o
  17   5   2       55.58       60.97     25.77 o
  18   5   2      113.88      160.19     22.98 o
  19   5   2        8.53       16.58     23.48 o
  20   5   2       96.03      140.38     43.51 o
   0   6   2       65.28       59.30     16.05 o
   1   6   2      280.20      296.58     12.49 o
   2   6   2     2284.11     2599.47     26.65 o
   3   6   2       89.46       95.18     16.82 o
   4   6   2      654.64      699.65     25.41 o
   5   6   2       32.81       21.34     16.90 o
   6   6   2      190.17      215.57     19.01 o
   7   6   2       70.53       55.90     20.03 o
   8   6   2        4.10       16.10     19.76 o
   9   6   2        0.08        3.89     19.35 o
  10   6   2      604.50      620.43     26.94 o
  11   6   2        0.49        1.70     21.00 o
  12   6   2     1069.71     1038.88     32.57 o
  13   6   2       30.18       42.14     21.39 o
  14   6   2      346.00      311.91     25.24 o
  15   6   2      571.65      580.46     30.00 o
  16   6   2       38.36       61.02     25.83 o
  17   6   2      312.47      330.38     27.92 o
  18   6   2      118.64      118.71     28.21 o
  19   6   2     1125.67     1296.17     71.65 o
   1   7   2     3468.44     3652.09     28.37 o
   2   7   2       19.09        8.18     15.62 o
   3   7   2     3061.54     3093.55     41.29 o
   4   7   2        1.44       -5.80     18.91 o
   5   7   2     1224.56     1166.07     28.59 o
   6   7   2      208.42      178.57     22.38 o
   7   7   2     2323.66     2342.11     37.68 o
   8   7   2       47.29       59.25     22.86 o
   9   7   2     1177.35     1197.61     31.22 o
  10   7   2       84.53      110.28     32.47 o
  11   7   2     1031.03     1082.05     51.54 o
  12   7   2       26.45       29.94     22.45 o
  13   7   2      388.38      425.98     28.65 o
  14   7   2      153.77      152.45     24.93 o
  15   7   2       52.82       68.57     23.65 o
  16   7   2       40.57       33.43     25.18 o
  17   7   2      234.10      263.65     37.62 o
  18   7   2        7.65       32.95     39.95 o
   0   8   2        4.18       -5.94     19.00 o
   1   8   2       19.83       14.46     14.24 o
   2   8   2      116.08      105.80     18.09 o
   3   8   2       13.32        3.15     20.62 o
   4   8   2       12.27       24.75     21.48 o
   5   8   2      188.33      154.50     23.89 o
   6   8   2       21.74        5.65     22.03 o
   7   8   2       25.40       30.90     22.71 o
   8   8   2      168.66      167.20     23.89 o
   9   8   2        9.93        9.43     21.62 o
  10   8   2      129.14      120.04     24.00 o
  11   8   2      153.13      174.62     26.11 o
  12   8   2      209.29      199.42     26.00 o
  13   8   2       89.22      101.49     23.49 o
  14   8   2       11.37        0.05     21.30 o
  15   8   2       65.09       55.79     24.27 o
  16   8   2        6.01        6.17     23.73 o
  17   8   2       35.55       48.90     34.79 o
   1   9   2      740.29      697.52     20.02 o
   2   9   2       12.75       10.65     17.54 o
   3   9   2       75.68       70.09     23.22 o
   4   9   2      805.95      855.16     40.07 o
   5   9   2      688.82      672.15     58.46 o
   6   9   2      129.58      123.44     21.55 o
   7   9   2       13.43       10.83     21.17 o
   8   9   2        1.37       13.62     21.81 o
   9   9   2      409.82      370.22     28.08 o
  10   9   2       90.31       88.38     23.46 o
  11   9   2        0.99        6.90     23.72 o
  12   9   2      648.58      666.78     62.17 o
  13   9   2      104.72       68.97     25.16 o
  14   9   2        1.59       14.35     24.75 o
  15   9   2        6.38       12.27     25.82 o
   0  10   2      270.63      217.18     33.97 o
   1  10   2       62.70       46.10     18.13 o
   2  10   2      164.40      178.10     30.85 o
   3  10   2      157.22      121.54     23.68 o
   4  10   2       41.82       58.33     24.10 o
   5  10   2      132.40       87.23     23.71 o
   6  10   2       31.94       11.81     22.21 o
   7  10   2        0.13      -10.80     24.03 o
   8  10   2      158.05      148.72     22.96 o
   9  10   2      492.90      466.42     48.93 o
  10  10   2      475.68      421.09     27.93 o
  11  10   2      181.77      191.97     26.76 o
  12  10   2       13.06        4.08     27.25 o
  13  10   2      594.54      575.43     31.43 o
   1  11   2      560.97      570.85     24.01 o
   2  11   2      292.32      259.04     26.52 o
   3  11   2      275.03      264.02     25.47 o
   4  11   2        1.72      -10.00     21.50 o
   5  11   2      284.79      241.58     42.91 o
   6  11   2        0.06        6.32     22.05 o
   7  11   2      392.55      409.55     44.47 o
   8  11   2      121.12       99.88     26.59 o
   9  11   2       35.26       26.37     24.56 o
  10  11   2        0.49      -24.89     24.89 o
  11  11   2      321.57      372.51     41.57 o
   0  12   2       30.93       76.62     38.73 o
   1  12   2       34.56       45.51     25.56 o
   2  12   2       70.58       84.31     25.72 o
   3  12   2      285.76      272.69     39.07 o
   4  12   2       29.71       25.37     26.38 o
   5  12   2       43.61       31.91     23.06 o
   6  12   2       34.20       38.54     27.03 o
   7  12   2       10.81        1.26     25.28 o
   1   1   3        0.50        3.05      4.41 o
   2   1   3     4265.75     4377.11     22.83 o
   3   1   3        3.06        6.47      5.16 o
   4   1   3      135.45      146.10      5.82 o
   5   1   3     2044.10     2088.88     15.04 o
   6   1   3     1056.06     1045.24     11.74 o
   7   1   3        1.43       10.06      7.92 o
   8   1   3      430.65      382.80     10.24 o
   9   1   3     6585.28     6783.00     76.74 o
  10   1   3        8.09       15.75      8.50 o
  11   1   3      981.51      934.80     20.64 o
  12   1   3     1474.59     1462.16     16.29 o
  13   1   3      328.40      341.28     11.11 o
  14   1   3      236.77      259.04     17.54 o
  15   1   3       24.88       31.44     16.32 o
  16   1   3      820.43      803.70     21.63 o
  17   1   3      253.06      257.94     18.82 o
  18   1   3      201.67      145.74     17.65 o
  19   1   3       40.39       45.27     16.62 o
  20   1   3      343.71      433.01     22.76 o
  21   1   3        1.06        3.20     19.40 o
   0   2   3     4759.32     4734.54     74.61 o
   1   2   3     6879.71     7251.41     57.50 o
   2   2   3    25007.75    27943.49    106.47 o
   3   2   3     4789.11     4925.65     55.82 o
   4   2   3    16876.72    18981.68    287.48 o
   5   2   3     3030.95     3234.06     25.66 o
   6   2   3     8742.58     8988.51     92.54 o
   7   2   3       61.27       65.02     16.77 o
   8   2   3     2708.09     2640.12     29.54 o
   9   2   3       41.36       43.57     15.60 o
  10   2   3      234.68      171.60     17.01 o
  11   2   3     1171.22     1206.99     21.96 o
  12   2   3        9.24       18.45     15.38 o
  13   2   3        2.80        8.41     17.41 o
  14   2   3      291.53      296.51     21.88 o
  15   2   3      366.32      393.13     19.70 o
  16   2   3     1679.52     1717.87     40.23 o
  17   2   3        2.16        8.24     17.80 o
  18   2   3     1360.71     1310.63     61.23 o
  19   2   3      235.90      256.49     20.60 o
  20   2   3      310.90      346.75     22.12 o
  21   2   3        0.06       -7.17     18.45 o
   1   3   3       82.60       85.37      7.30 o
   2   3   3      143.15      120.52      9.39 o
   3   3   3      778.15      799.26     15.75 o
   4   3   3      832.91      753.01     36.14 o
   5   3   3     2273.28     2342.98     44.72 o
   6   3   3        6.50        8.92     13.40 o
   7   3   3      201.92      195.58     15.95 o
   8   3   3       30.25       38.89     14.58 o
   9   3   3       21.05        9.53     16.66 o
  10   3   3       31.69       43.90     17.44 o
  11   3   3      100.19      111.46     19.17 o
  12   3   3      184.45      179.21     21.31 o
  13   3   3        0.08        1.31     17.38 o
  14   3   3       16.86       -0.26     18.10 o
  15   3   3      128.09      138.47     19.66 o
  16   3   3      536.20      554.04     24.49 o
  17   3   3       34.63       45.71     16.09 o
  18   3   3        1.85       -7.12     16.28 o
  19   3   3        6.04       17.38     18.03 o
  20   3   3       58.31       61.40     20.00 o
  21   3   3       72.59       43.60     39.07 o
   0   4   3      493.81      479.93     15.37 o
   1   4   3      456.26      540.93     17.00 o
   2   4   3       98.42       94.60     10.57 o
   3   4   3      319.36      299.02     14.81 o
   4   4   3     1087.88     1072.60     41.63 o
   5   4   3       37.60       33.14     14.23 o
   6   4   3     3630.62     3574.52     41.68 o
   7   4   3       43.88       44.22     15.16 o
   8   4   3      404.73      347.13     19.03 o
   9   4   3       96.43       80.10     17.65 o
  10   4   3      622.02      595.30     24.30 o
  11   4   3      220.70      224.91     22.39 o
  12   4   3      166.63      151.68     23.27 o
  13   4   3      654.99      629.84     27.82 o
  14   4   3        0.13        2.71     22.46 o
  15   4   3       11.42        4.93     22.05 o
  16   4   3      114.00       87.46     19.20 o
  17   4   3        1.76        0.57     18.40 o
  18   4   3      187.79      194.01     21.57 o
  19   4   3       96.57      100.46     19.41 o
  20   4   3      123.23      127.74     18.93 o
   1   5   3      227.70      221.16     11.12 o
   2   5   3     1821.95     1958.53     21.68 o
   3   5   3     1484.79     1570.42     24.11 o
   4   5   3     1167.35     1181.80     22.59 o
   5   5   3     4712.96     4590.50     38.37 o
   6   5   3      354.59      306.67     18.23 o
   7   5   3        3.55        6.36     16.04 o
   8   5   3     4953.72     5185.10     47.55 o
   9   5   3      584.66      578.92     41.42 o
  10   5   3      153.85      181.93     22.72 o
  11   5   3        6.62       -7.38     22.57 o
  12   5   3       27.93       24.23     22.34 o
  13   5   3      206.46      181.05     23.23 o
  14   5   3        1.50        5.65     22.43 o
  15   5   3      177.68      156.96     26.32 o
  16   5   3       10.57       29.53     22.43 o
  17   5   3      159.60      119.45     20.87 o
  18   5   3      640.14      670.55     26.78 o
  19   5   3       51.10       95.65     21.72 o
  20   5   3      584.74      682.05     49.84 o
   0   6   3      103.96       83.83     15.72 o
   1   6   3      290.45      296.11     12.61 o
   2   6   3     4074.60     4325.41     32.39 o
   3   6   3      496.69      510.43     19.36 o
   4   6   3       92.92       70.27     17.39 o
   5   6   3      139.42      133.80     17.91 o
   6   6   3      263.13      195.82     19.37 o
   7   6   3      277.71      261.99     21.05 o
   8   6   3      852.96      869.41     47.79 o
   9   6   3       46.74       58.07     20.45 o
  10   6   3      968.86     1067.20     30.92 o
  11   6   3       46.48       56.99     21.90 o
  12   6   3     1438.42     1620.56     36.35 o
  13   6   3       46.77       46.79     21.29 o
  14   6   3      871.57      874.96     31.61 o
  15   6   3       56.17       23.63     21.72 o
  16   6   3      194.50      179.11     26.49 o
  17   6   3       65.99       70.35     24.76 o
  18   6   3        1.16       -7.59     28.21 o
  19   6   3       37.98       48.00     25.54 o
   1   7   3      107.75       97.97     12.60 o
   2   7   3      444.93      472.85     18.62 o
   3   7   3        1.96        0.62     18.30 o
   4   7   3     1003.53     1024.23     26.38 o
   5   7   3      313.57      324.67     22.77 o
   6   7   3     3199.39     3446.42     42.00 o
   7   7   3      861.64      889.77     28.42 o
   8   7   3       47.74       42.65     21.48 o
   9   7   3        6.53        3.18     22.06 o
  10   7   3       71.31       78.25     22.87 o
  11   7   3      123.55      123.12     23.84 o
  12   7   3        0.24       -2.61     21.13 o
  13   7   3       57.57       52.20     24.83 o
  14   7   3       40.82       58.51     23.14 o
  15   7   3      266.84      190.47     25.01 o
  16   7   3       31.04       28.37     25.62 o
  17   7   3        0.02        7.63     25.84 o
  18   7   3       64.80       29.43     35.71 o
   0   8   3     2564.09     2645.03     39.11 o
   1   8   3       44.71       33.25     14.59 o
   2   8   3       16.13        4.02     17.01 o
   3   8   3        2.98       -5.85     20.42 o
   4   8   3     1020.85     1024.45     29.88 o
   5   8   3        5.42      -11.28     21.63 o
   6   8   3     1734.52     1709.33     35.23 o
   7   8   3      403.47      376.87     24.93 o
   8   8   3       56.27       46.63     21.41 o
   9   8   3      406.82      410.58     26.40 o
  10   8   3     1428.75     1524.07     75.12 o
  11   8   3      337.43      306.56     57.50 o
  12   8   3     1160.65     1196.17     75.83 o
  13   8   3        7.64        2.80     24.34 o
  14   8   3      811.69      845.48     33.14 o
  15   8   3       64.71       80.48     25.78 o
  16   8   3      330.44      326.45     29.26 o
   1   9   3      872.57      914.50     25.75 o
   2   9   3       92.67       76.56     19.60 o
   3   9   3      137.36      115.47     23.20 o
   4   9   3      996.08      962.08     30.02 o
   5   9   3        9.73       -4.76     20.01 o
   6   9   3      289.65      280.87     24.36 o
   7   9   3      540.55      547.02     40.83 o
   8   9   3      284.59      250.65     30.45 o
   9   9   3        4.34      -12.35     21.75 o
  10   9   3      178.40      112.06     25.26 o
  11   9   3       20.62       25.44     24.28 o
  12   9   3      238.05      193.09     45.23 o
  13   9   3      319.84      335.20     58.52 o
  14   9   3       42.29        8.33     27.17 o
  15   9   3       10.55        5.60     35.61 o
   0  10   3     1225.66     1215.75     33.55 o
   1  10   3        9.53        5.24     18.32 o
   2  10   3       32.16       32.32     23.30 o
   3  10   3      774.76      751.54     40.39 o
   4  10   3      130.95      103.73     24.45 o
   5  10   3      299.96      263.58     24.86 o
   6  10   3      128.87      128.35     22.44 o
   7  10   3       18.18       19.75     23.27 o
   8  10   3        0.56      -13.70     23.60 o
   9  10   3        0.11       -3.15     21.23 o
  10  10   3      478.72      501.08     69.50 o
  11  10   3      108.56       97.47     26.77 o
  12  10   3       25.29       15.74     23.79 o
  13  10   3      122.43       95.19     27.89 o
   1  11   3      139.38       99.74     20.86 o
   2  11   3      154.25      132.48     25.45 o
   3  11   3      433.68      403.26     28.17 o
   4  11   3        6.96        8.51     21.75 o
   5  11   3       52.10       31.92     21.86 o
   6  11   3        1.73       -4.17     20.99 o
   7  11   3       75.32       49.73     24.66 o
   8  11   3      141.45      106.25     24.56 o
   9  11   3        2.68      -12.80     25.69 o
  10  11   3      221.14      194.78     29.31 o
  11  11   3        0.02        8.43     34.88 o
   0  12   3      352.64      398.22     41.82 o
   1  12   3        0.30        1.40     23.89 o
   2  12   3      388.24      405.82     30.37 o
   3  12   3       16.22       19.00     25.27 o
   4  12   3      232.09      261.12     34.18 o
   5  12   3       18.08       17.67     23.55 o
   6  12   3      482.15      532.82     32.90 o
   7  12   3       23.51       25.15     33.06 o
   0   0   4     1076.01     1151.54     12.59 o
   1   0   4    27117.24    30914.21    159.51 o
   2   0   4    61386.61    69908.95    440.40 o
   3   0   4     2504.34     2588.83     11.49 o
   4   0   4    31575.65    36796.32    171.05 o
   5   0   4     5224.32     5313.13     44.42 o
   6   0   4      378.95      278.40      7.47 o
   7   0   4       33.61       37.65      5.77 o
   8   0   4     4855.34     4882.64     33.04 o
   9   0   4     6540.21     6652.30     71.43 o
  10   0   4     1087.41     1193.37     26.40 o
  11   0   4     1627.61     1649.25     32.13 o
  12   0   4      992.64      985.47     34.81 o
  13   0   4      339.94      316.12     13.78 o
  14   0   4       86.04       67.09     12.25 o
  15   0   4      340.52      334.83     27.62 o
  16   0   4     2606.90     2779.86     44.00 o
  17   0   4       12.01       23.14     24.00 o
  18   0   4     2339.65     2314.75     43.61 o
  19   0   4        3.53       20.91     24.24 o
  20   0   4        4.50        5.73     28.82 o
  21   0   4       21.09       34.79     28.25 o
   1   1   4      383.86      389.23      6.95 o
   2   1   4     6675.83     7148.70     25.94 o
   3   1   4      271.37      261.99      6.60 o
   4   1   4     4011.48     4183.95     15.94 o
   5   1   4        9.06       14.54      5.69 o
   6   1   4     1244.63     1240.83     13.03 o
   7   1   4        1.41        1.68      7.80 o
   8   1   4      670.82      790.07     16.42 o
   9   1   4     1112.91     1224.46     19.43 o
  10   1   4      336.84      342.03     11.14 o
  11   1   4      572.20      588.64     13.00 o
  12   1   4      353.10      335.62     12.32 o
  13   1   4       56.19       50.00      9.68 o
  14   1   4     1302.92     1354.25     25.14 o
  15   1   4     1401.07     1352.98     26.65 o
  16   1   4       21.66       14.84     15.21 o
  17   1   4       60.20       44.76     16.10 o
  18   1   4      324.19      329.40     19.36 o
  19   1   4       15.49       20.69     17.97 o
  20   1   4       40.89       56.51     18.29 o
  21   1   4       45.30       46.79     18.27 o
   0   2   4    30463.89    35748.08    132.19 o
   1   2   4     5121.16     5255.58     42.01 o
   2   2   4     2259.81     2417.44     23.42 o
   3   2   4       94.96       92.02      7.27 o
   4   2   4     3261.39     3483.96     75.40 o
   5   2   4     2151.17     2209.21     40.66 o
   6   2   4     1743.28     1852.85     22.48 o
   7   2   4      134.72      145.74      6.60 o
   8   2   4      290.13      304.36     16.07 o
   9   2   4      262.80      253.85     14.31 o
  10   2   4      575.00      514.33     16.32 o
  11   2   4      594.25      579.87     18.53 o
  12   2   4      299.80      310.12     18.53 o
  13   2   4       24.11       18.96     17.42 o
  14   2   4      201.50      217.41     20.19 o
  15   2   4      181.96      166.37     17.49 o
  16   2   4        7.48        2.84     16.42 o
  17   2   4       31.92       34.71     16.80 o
  18   2   4       78.73       59.89     16.00 o
  19   2   4       67.70       67.59     17.28 o
  20   2   4      160.60      155.78     24.06 o
  21   2   4      156.48      175.15     23.06 o
   1   3   4      194.12      183.95      5.98 o
   2   3   4     2299.88     2430.04     21.77 o
   3   3   4      278.67      245.95     11.28 o
   4   3   4      225.58      199.98     12.59 o
   5   3   4      225.69      214.62     18.90 o
   6   3   4     1703.68     1774.72     39.95 o
   7   3   4    10456.11    11606.45    100.84 o
   8   3   4       45.01       35.77     14.31 o
   9   3   4      241.69      187.47     12.83 o
  10   3   4       19.88        4.86     16.27 o
  11   3   4      446.93      393.31     23.04 o
  12   3   4        4.64       -0.24     16.25 o
  13   3   4       11.89        2.06     17.73 o
  14   3   4     1067.47     1124.58     26.95 o
  15   3   4      352.29      307.07     21.58 o
  16   3   4      613.02      660.40     27.88 o
  17   3   4       27.36       36.31     16.93 o
  18   3   4      478.85      533.13     21.22 o
  19   3   4       44.20       61.25     18.76 o
  20   3   4      330.52      375.73     26.21 o
   0   4   4     3143.45     3146.27     25.95 o
   1   4   4      574.28      641.02     18.04 o
   2   4   4      114.73       96.16     10.29 o
   3   4   4      104.92      113.03     13.01 o
   4   4   4     3032.54     2894.67     31.94 o
   5   4   4      163.14      163.19     13.99 o
   6   4   4     4050.02     3920.00     35.50 o
   7   4   4     1130.07     1095.12     25.63 o
   8   4   4     3949.41     4129.25     71.48 o
   9   4   4        2.31       -1.63     16.40 o
  10   4   4     1816.38     1926.58     33.19 o
  11   4   4       15.98       11.75     19.81 o
  12   4   4      906.70      895.03     30.18 o
  13   4   4      805.88      764.15     29.15 o
  14   4   4      608.70      662.57     28.62 o
  15   4   4        5.05       -1.19     18.24 o
  16   4   4       56.66       82.70     20.46 o
  17   4   4      657.43      677.57     26.02 o
  18   4   4      264.04      285.67     22.64 o
  19   4   4       41.71       30.54     18.48 o
  20   4   4      438.75      531.84     24.76 o
   1   5   4      113.36      113.16      9.62 o
   2   5   4       67.23       51.93     12.06 o
   3   5   4      635.37      681.80     18.48 o
   4   5   4       36.30       31.82     13.38 o
   5   5   4       40.54       15.99     14.77 o
   6   5   4      445.63      451.11     18.62 o
   7   5   4      161.39      125.03     17.48 o
   8   5   4       83.78       71.50     18.12 o
   9   5   4       83.37       59.96     19.69 o
  10   5   4       22.53       30.89     20.28 o
  11   5   4        3.76       -2.29     20.81 o
  12   5   4       37.10       25.96     22.10 o
  13   5   4       39.02       38.91     22.01 o
  14   5   4       31.30       31.68     22.95 o
  15   5   4       47.55       37.98     24.55 o
  16   5   4        0.59       -5.25     21.63 o
  17   5   4        0.89       10.15     19.27 o
  18   5   4      104.52       81.25     21.68 o
  19   5   4       25.01       22.32     21.88 o
   0   6   4      980.84      948.75     63.00 o
   1   6   4        1.32       -1.00     10.28 o
   2   6   4        1.19        2.44     12.55 o
   3   6   4      295.88      271.61     18.07 o
   4   6   4     2321.96     2298.13     34.09 o
   5   6   4     1393.92     1448.90     27.04 o
   6   6   4      245.61      213.07     18.81 o
   7   6   4      789.25      770.32     62.07 o
   8   6   4     1172.58     1130.23     29.15 o
   9   6   4      430.23      424.37     24.37 o
  10   6   4     3303.11     3571.50     45.20 o
  11   6   4       28.78       37.38     21.27 o
  12   6   4      847.55      889.80     30.47 o
  13   6   4        4.54        1.52     21.05 o
  14   6   4      312.45      315.93     47.28 o
  15   6   4       13.31       11.67     21.05 o
  16   6   4        8.57        1.98     24.12 o
  17   6   4      235.83      251.88     28.30 o
  18   6   4      116.94      140.95     23.34 o
  19   6   4        9.19       17.12     28.04 o
   1   7   4      498.10      456.44     14.62 o
   2   7   4      519.30      476.75     18.51 o
   3   7   4     1263.74     1273.27     74.88 o
   4   7   4       19.95        6.92     18.87 o
   5   7   4      454.07      426.00     22.22 o
   6   7   4      456.06      474.82     24.27 o
   7   7   4     1171.56     1251.34     53.64 o
   8   7   4      864.63      905.89     34.37 o
   9   7   4      908.46      848.43     70.56 o
  10   7   4     1367.70     1327.16     32.71 o
  11   7   4        8.44       15.30     22.95 o
  12   7   4      238.02      226.68     31.70 o
  13   7   4       54.79       50.36     23.64 o
  14   7   4        7.35       11.41     21.48 o
  15   7   4      606.72      563.22     72.97 o
  16   7   4      123.46       82.33     26.52 o
  17   7   4      271.55      244.64     35.50 o
   0   8   4     2181.48     2391.88     66.20 o
   1   8   4       60.55       60.90     18.53 o
   2   8   4      813.37      776.60     23.28 o
   3   8   4       51.30       41.78     19.90 o
   4   8   4      322.53      342.81     32.01 o
   5   8   4       10.24       -4.26     20.41 o
   6   8   4      152.22      109.45     21.55 o
   7   8   4        0.36       -3.14     21.48 o
   8   8   4       85.79      102.49     22.66 o
   9   8   4      192.77      183.64     23.87 o
  10   8   4      312.04      361.13     26.50 o
  11   8   4      327.41      340.11     25.78 o
  12   8   4      391.67      428.26     27.67 o
  13   8   4       15.23        3.22     24.38 o
  14   8   4      502.39      503.17     28.62 o
  15   8   4       30.23       15.77     22.88 o
  16   8   4       58.28       58.64     24.47 o
   1   9   4        3.69       11.88     17.98 o
   2   9   4       85.40      100.33     17.95 o
   3   9   4        1.38      -11.86     21.07 o
   4   9   4      154.98      160.48     21.99 o
   5   9   4     1175.83     1224.03     68.18 o
   6   9   4      553.12      556.91     28.18 o
   7   9   4      153.48      147.40     23.16 o
   8   9   4       42.55       32.88     21.96 o
   9   9   4      190.20      160.29     22.52 o
  10   9   4      275.05      254.78     24.26 o
  11   9   4      265.32      235.05     25.67 o
  12   9   4      252.07      234.65     47.12 o
  13   9   4       18.33       33.22     24.90 o
  14   9   4       40.18       66.34     23.95 o
  15   9   4      186.10      219.44     38.70 o
   0  10   4     2278.59     2451.38     42.14 o
   1  10   4        0.18        2.18     19.14 o
   2  10   4      519.72      507.35     23.48 o
   3  10   4      202.87      189.78     24.68 o
   4  10   4      559.78      579.85     28.99 o
   5  10   4       39.75       42.27     20.92 o
   6  10   4      453.80      426.29     28.23 o
   7  10   4      100.70       84.15     22.18 o
   8  10   4      173.88      173.00     25.50 o
   9  10   4       80.18       79.33     24.57 o
  10  10   4      488.49      431.52     54.00 o
  11  10   4      107.74      120.15     26.36 o
  12  10   4      739.57      780.13     34.32 o
  13  10   4       60.75       52.22     34.31 o
   1  11   4      295.29      309.91     26.27 o
   2  11   4      244.12      293.90     59.59 o
   3  11   4       56.11       52.94     23.62 o
   4  11   4       35.09       22.76     21.32 o
   5  11   4       53.85       53.18     23.62 o
   6  11   4      164.72      137.33     23.05 o
   7  11   4       55.44       58.16     23.47 o
   8  11   4        0.31      -11.17     23.17 o
   9  11   4      152.59      147.71     47.18 o
  10  11   4       10.17       26.25     25.58 o
   0  12   4        2.94      -24.52     40.80 o
   1  12   4        7.45        7.91     35.57 o
   2  12   4      134.68      122.56     25.99 o
   3  12   4      118.48      106.44     26.07 o
   4  12   4        1.55       10.35     24.40 o
   5  12   4       48.55       39.85     23.49 o
   6  12   4       47.57       42.72     32.10 o
   1   1   5     6965.31     7218.42     20.53 o
   2   1   5     1379.28     1417.79     10.02 o
   3   1   5     2000.62     1909.20     20.02 o
   4   1   5      154.36      158.05      6.40 o
   5   1   5     1638.69     1520.79     10.88 o
   6   1   5        5.38       11.96      5.96 o
   7   1   5     1301.43     1197.85     14.00 o
   8   1   5     2616.12     2779.45     33.63 o
   9   1   5      679.88      655.33     12.82 o
  10   1   5       39.23       26.62      9.30 o
  11   1   5      719.11      669.73     14.11 o
  12   1   5       26.85       17.89     10.04 o
  13   1   5     5450.94     5645.53     50.62 o
  14   1   5     2735.98     2681.00     63.54 o
  15   1   5     2058.61     2084.65     25.53 o
  16   1   5       94.83       60.58     16.96 o
  17   1   5      671.52      679.42     21.26 o
  18   1   5       15.91       17.34     15.53 o
  19   1   5       16.03       32.78     16.61 o
  20   1   5       23.96       36.68     18.34 o
  21   1   5       42.11       37.58     23.15 o
   0   2   5     6427.17     6766.69     50.54 o
   1   2   5     9359.08    10333.76     69.35 o
   2   2   5     2159.18     2286.54     34.77 o
   3   2   5       27.43       26.43      5.91 o
   4   2   5     3035.81     3217.73     85.33 o
   5   2   5     2777.33     2845.23     24.33 o
   6   2   5      296.23      275.37      9.02 o
   7   2   5     1415.51     1380.28     11.04 o
   8   2   5      794.73      781.05     19.01 o
   9   2   5     2282.49     2320.16     19.59 o
  10   2   5       60.03       46.25      9.59 o
  11   2   5      232.56      205.21     16.45 o
  12   2   5       75.60       48.12     16.51 o
  13   2   5      123.83      120.37     18.10 o
  14   2   5      271.34      283.48     20.29 o
  15   2   5      584.30      618.38     29.30 o
  16   2   5      216.02      214.48     17.38 o
  17   2   5        2.49       15.91     16.27 o
  18   2   5      486.88      465.09     25.60 o
  19   2   5      220.77      266.01     19.20 o
  20   2   5        9.97        7.72     19.54 o
  21   2   5      188.67      201.22     40.07 o
   1   3   5      443.99      449.98      6.40 o
   2   3   5     2645.82     2752.28     19.89 o
   3   3   5      324.32      239.21     10.85 o
   4   3   5      180.64      203.21     11.93 o
   5   3   5       12.30        2.02     11.88 o
   6   3   5       48.22       46.38     13.17 o
   7   3   5     1829.84     1746.51     28.48 o
   8   3   5        2.80        1.97      6.00 o
   9   3   5     4279.37     4478.50    100.59 o
  10   3   5       77.21       79.32     21.52 o
  11   3   5      436.47      458.72     18.84 o
  12   3   5      407.38      379.45     19.27 o
  13   3   5      484.75      476.67     29.25 o
  14   3   5      349.82      360.59     20.73 o
  15   3   5      568.48      542.16     23.11 o
  16   3   5      116.43      108.72     19.35 o
  17   3   5        4.39       -0.76     19.21 o
  18   3   5       62.67       68.79     17.34 o
  19   3   5       34.61       34.59     17.57 o
  20   3   5      177.85      210.29     20.51 o
   0   4   5       31.68       27.84     11.31 o
   1   4   5     1670.33     1902.54     26.72 o
   2   4   5      367.85      322.50     11.77 o
   3   4   5     1809.25     1951.08     22.32 o
   4   4   5      228.35      208.34     13.28 o
   5   4   5        2.29        4.63     12.16 o
   6   4   5      162.98      132.09     14.21 o
   7   4   5      273.57      289.02     21.82 o
   8   4   5      441.90      465.05     19.74 o
   9   4   5      455.12      443.32     20.86 o
  10   4   5      761.53      826.85     44.16 o
  11   4   5       63.63       70.96     19.84 o
  12   4   5      150.39      143.86     30.09 o
  13   4   5      442.62      419.51     33.75 o
  14   4   5      175.25      162.19     18.71 o
  15   4   5        0.04        9.76     18.50 o
  16   4   5       34.48       36.47     19.15 o
  17   4   5      743.38      759.40     26.78 o
  18   4   5        0.43       20.49     20.53 o
  19   4   5       17.34       24.07     18.79 o
  20   4   5        2.35       21.26     27.80 o
   1   5   5     5078.41     4882.88     66.93 o
   2   5   5      243.46      253.86     12.66 o
   3   5   5     2312.05     2124.32     82.06 o
   4   5   5      550.01      601.82     17.99 o
   5   5   5     4152.84     4142.71     36.29 o
   6   5   5      455.89      456.79     18.41 o
   7   5   5     2368.60     2437.68     87.48 o
   8   5   5      118.96      141.37     17.75 o
   9   5   5     4498.34     4572.04     61.28 o
  10   5   5       23.66       38.38     19.78 o
  11   5   5      876.32      794.70     28.04 o
  12   5   5       22.63       22.95     21.83 o
  13   5   5      110.78      129.36     23.13 o
  14   5   5       49.06       29.48     22.59 o
  15   5   5      207.33      196.16     25.28 o
  16   5   5        7.28       20.48     18.03 o
  17   5   5      102.53       99.91     19.24 o
  18   5   5      107.55       98.07     20.85 o
  19   5   5      410.11      458.87     33.79 o
   0   6   5      372.01      365.23     17.99 o
   1   6   5       53.58       43.82     13.26 o
   2   6   5      793.86      766.02     18.14 o
   3   6   5       10.33       18.91     12.80 o
   4   6   5       13.52        7.71     14.68 o
   5   6   5       77.43       63.61     16.17 o
   6   6   5      236.27      274.69     19.59 o
   7   6   5     1082.68     1060.62     30.33 o
   8   6   5      335.40      320.25     22.07 o
   9   6   5       20.90       20.97     19.29 o
  10   6   5       84.82       76.06     21.09 o
  11   6   5       58.34       60.19     20.66 o
  12   6   5      711.30      711.13     29.47 o
  13   6   5      824.37      863.70     34.47 o
  14   6   5       48.64       44.86     21.16 o
  15   6   5      173.45      167.49     23.37 o
  16   6   5        7.43       19.72     23.91 o
  17   6   5       12.21       -7.90     18.89 o
  18   6   5       58.61       47.53     20.44 o
   1   7   5      611.02      582.77     18.76 o
   2   7   5      276.35      279.24     16.84 o
   3   7   5        1.07        1.35     15.74 o
   4   7   5       42.79       31.12     16.84 o
   5   7   5       50.29       38.81     18.19 o
   6   7   5      424.78      376.32     23.09 o
   7   7   5     1231.07     1289.39     48.33 o
   8   7   5      640.37      659.18     26.62 o
   9   7   5      114.25      132.77     21.77 o
  10   7   5        1.28       14.37     19.89 o
  11   7   5      114.09       79.35     31.68 o
  12   7   5      345.57      322.95     44.68 o
  13   7   5      142.55      138.63     22.97 o
  14   7   5       11.27       18.86     22.29 o
  15   7   5       36.86       18.57     22.33 o
  16   7   5       19.58       42.29     25.49 o
  17   7   5      100.03       97.96     26.84 o
   0   8   5     3696.53     3948.83     44.72 o
   1   8   5      220.67      198.75     18.92 o
   2   8   5      104.86      113.73     18.04 o
   3   8   5      152.14      159.12     36.02 o
   4   8   5      145.94      139.06     19.86 o
   5   8   5      950.34     1003.48     29.29 o
   6   8   5      921.34      906.10     28.54 o
   7   8   5       62.41       62.74     20.15 o
   8   8   5      390.49      408.38     25.59 o
   9   8   5       24.92       10.96     21.10 o
  10   8   5     1489.19     1431.86    121.91 o
  11   8   5      449.76      416.22     26.09 o
  12   8   5       66.94       63.74     28.85 o
  13   8   5      973.63     1011.74     33.31 o
  14   8   5      181.94      143.70     24.08 o
  15   8   5      492.35      506.23     46.79 o
  16   8   5       60.35       44.62     34.72 o
   1   9   5     1793.32     1978.15     31.60 o
   2   9   5      313.97      294.05     19.75 o
   3   9   5      564.56      516.14     26.38 o
   4   9   5      565.30      552.59     26.85 o
   5   9   5     1251.32     1208.85     57.66 o
   6   9   5      178.26      174.24     22.78 o
   7   9   5      462.32      431.80     25.59 o
   8   9   5       24.35       -0.10     20.68 o
   9   9   5      147.15      148.22     24.00 o
  10   9   5      282.01      252.56     26.33 o
  11   9   5      240.57      243.69     24.83 o
  12   9   5      201.09      180.14     30.24 o
  13   9   5      528.87      507.64     54.15 o
  14   9   5      267.74      304.39     30.09 o
   0  10   5        0.23        3.02     31.65 o
   1  10   5       39.26       33.82     17.67 o
   2  10   5       86.40      122.51     19.44 o
   3  10   5       83.93       76.10     21.93 o
   4  10   5      128.41      125.62     21.68 o
   5  10   5       17.18       -3.76     20.47 o
   6  10   5       57.90       46.67     21.57 o
   7  10   5      137.27      106.59     22.45 o
   8  10   5        4.18        3.22     20.80 o
   9  10   5        9.13       -7.88     21.85 o
  10  10   5       53.83       56.17     21.34 o
  11  10   5       82.00       60.18     23.19 o
  12  10   5       76.66       69.69     24.62 o
   1  11   5      239.15      224.97     21.60 o
   2  11   5       10.99       12.31     25.29 o
   3  11   5      614.12      610.62     52.11 o
   4  11   5      111.47      132.81     23.52 o
   5  11   5        5.73       21.10     28.99 o
   6  11   5        7.24       -3.82     22.95 o
   7  11   5      271.64      253.45     38.28 o
   8  11   5        2.36       -2.35     21.85 o
   9  11   5       94.35      119.12     35.25 o
  10  11   5       10.02       -2.64     29.59 o
   0  12   5      172.34      271.40     48.08 o
   1  12   5       22.97       76.54     37.85 o
   2  12   5       18.10       25.53     22.65 o
   3  12   5        1.73        9.00     22.30 o
   4  12   5       97.52      172.68     45.15 o
   0   0   6    11348.29    12471.70    134.20 o
   1   0   6     3849.40     4029.93     22.59 o
   2   0   6     3431.64     3398.08     13.21 o
   3   0   6     3401.16     3323.84     20.11 o
   4   0   6     2609.82     2558.15     31.15 o
   5   0   6     1547.31     1811.88     21.50 o
   6   0   6     2046.45     1921.57     25.08 o
   7   0   6      113.25       86.38     12.67 o
   8   0   6        0.49       -0.64     11.44 o
   9   0   6     3323.16     3459.80     26.58 o
  10   0   6     4696.11     4793.58     49.64 o
  11   0   6      899.95      864.03     27.84 o
  12   0   6      932.52      934.09     20.70 o
  13   0   6      817.36      780.58     19.19 o
  14   0   6        0.12        0.55     13.19 o
  15   0   6      747.97      776.35     25.90 o
  16   0   6      242.48      243.51     30.65 o
  17   0   6      280.31      223.93     26.87 o
  18   0   6      480.73      385.36     51.12 o
  19   0   6       25.11       33.96     24.53 o
  20   0   6      301.25      331.24     28.70 o
  21   0   6      312.90      356.97     43.17 o
   1   1   6     2396.97     2320.34     15.24 o
   2   1   6       35.97       32.47      3.57 o
   3   1   6     1793.57     1664.48     22.35 o
   4   1   6     1269.85     1330.77     10.45 o
   5   1   6     1763.90     1930.58     12.56 o
   6   1   6     1121.85     1088.18     10.67 o
   7   1   6     8298.32     8974.33    127.14 o
   8   1   6      485.43      486.77     11.62 o
   9   1   6      204.62      151.59     10.33 o
  10   1   6       76.57       63.23      9.80 o
  11   1   6     1350.72     1344.98     18.10 o
  12   1   6      327.58      295.58     13.18 o
  13   1   6     2832.35     2961.85     42.16 o
  14   1   6        9.32        4.38      8.71 o
  15   1   6       54.10       49.47     11.22 o
  16   1   6      250.06      266.09     17.40 o
  17   1   6       64.73       62.91     16.89 o
  18   1   6      554.94      514.19     20.12 o
  19   1   6       29.68       30.89     16.90 o
  20   1   6       12.47       24.27     18.19 o
  21   1   6       61.86       79.07     27.60 o
   0   2   6        8.42       -2.56     16.26 o
   1   2   6       91.85       88.67      5.27 o
   2   2   6     3403.40     3704.76     54.94 o
   3   2   6      595.81      548.65     10.62 o
   4   2   6      314.64      321.63     10.09 o
   5   2   6      502.15      485.16      8.39 o
   6   2   6        1.03        1.51      6.29 o
   7   2   6      263.66      286.29      7.65 o
   8   2   6      336.23      349.82     10.75 o
   9   2   6       87.21       75.80      9.75 o
  10   2   6      499.55      445.13     16.06 o
  11   2   6     1513.18     1597.10     19.25 o
  12   2   6     1499.06     1511.79     19.99 o
  13   2   6     1175.97     1240.74     25.16 o
  14   2   6      511.57      492.04     21.17 o
  15   2   6       11.24       24.93     17.60 o
  16   2   6       41.65       38.52     16.17 o
  17   2   6       21.84       13.00     15.86 o
  18   2   6       69.88       69.71     16.05 o
  19   2   6      191.63      147.98     18.97 o
  20   2   6      173.90      177.85     20.46 o
   1   3   6     9252.49     9558.06     65.72 o
   2   3   6      251.15      275.71      5.68 o
   3   3   6        3.78        2.20      5.79 o
   4   3   6      282.74      364.14     26.60 o
   5   3   6      676.20      556.86     14.75 o
   6   3   6     2767.06     3061.37    144.74 o
   7   3   6     1162.98     1126.24     21.21 o
   8   3   6     1484.37     1459.84     18.34 o
   9   3   6     3843.87     3998.80     49.53 o
  10   3   6      174.88      169.85     14.92 o
  11   3   6     2445.74     2551.72     29.38 o
  12   3   6      251.53      275.43     18.35 o
  13   3   6      984.94      939.71     26.19 o
  14   3   6      963.51     1005.86     25.09 o
  15   3   6      629.60      664.59     23.52 o
  16   3   6       16.84       16.35     17.70 o
  17   3   6        0.37       11.47     17.84 o
  18   3   6       13.62       27.84     16.07 o
  19   3   6      186.48      176.44     18.79 o
  20   3   6        1.96        6.94     17.54 o
   0   4   6     5168.88     5724.44     58.00 o
   1   4   6       89.73      114.25      9.80 o
   2   4   6     3183.23     3141.00     24.76 o
   3   4   6      610.61      600.07     22.13 o
   4   4   6       26.83       33.69     11.78 o
   5   4   6      259.79      268.26     13.88 o
   6   4   6      184.81      174.88     14.38 o
   7   4   6      183.64      173.78     15.38 o
   8   4   6      755.65      681.15     20.69 o
   9   4   6      183.98      204.43     18.58 o
  10   4   6        0.12       -9.98     18.12 o
  11   4   6      472.37      492.69     24.10 o
  12   4   6     1910.79     2007.42     36.16 o
  13   4   6        1.56        8.04     16.23 o
  14   4   6       65.36       78.38     17.83 o
  15   4   6      292.38      260.79     19.79 o
  16   4   6      213.50      224.41     20.89 o
  17   4   6      374.31      367.66     22.25 o
  18   4   6      216.94      225.02     21.77 o
  19   4   6      403.52      390.61     38.60 o
  20   4   6      246.57      269.99     29.76 o
   1   5   6       36.87       24.73     11.04 o
   2   5   6      274.07      301.12     12.60 o
   3   5   6      274.56      263.03     14.45 o
   4   5   6      123.18      108.21     13.73 o
   5   5   6      291.84      269.88     15.49 o
   6   5   6       39.01       28.11     14.70 o
   7   5   6      219.09      192.89     16.68 o
   8   5   6      172.01      189.16     17.60 o
   9   5   6      259.11      249.08     20.32 o
  10   5   6        0.13       -6.15     19.14 o
  11   5   6       19.03       -2.49     19.66 o
  12   5   6      147.25      141.82     23.55 o
  13   5   6       90.29       73.63     21.52 o
  14   5   6      108.30       64.67     21.83 o
  15   5   6       12.77       29.77     17.55 o
  16   5   6      193.38      166.35     19.57 o
  17   5   6       91.71       89.67     17.81 o
  18   5   6        1.83       -1.86     19.59 o
  19   5   6       57.75       65.11     23.76 o
   0   6   6        6.72        1.07     13.03 o
   1   6   6      271.93      226.39     13.62 o
   2   6   6       61.18       55.95     12.31 o
   3   6   6      727.94      711.60     17.61 o
   4   6   6      610.94      559.47     38.63 o
   5   6   6      204.22      203.89     16.59 o
   6   6   6       69.53       62.41     16.97 o
   7   6   6      102.15       82.84     17.62 o
   8   6   6     1133.18     1119.79     56.54 o
   9   6   6      127.06      111.17     19.82 o
  10   6   6     1381.79     1388.65     30.99 o
  11   6   6        9.47        4.88     19.34 o
  12   6   6        7.00        1.90     20.94 o
  13   6   6       52.66       52.13     21.72 o
  14   6   6       48.38       32.63     19.91 o
  15   6   6      459.57      505.68     28.28 o
  16   6   6       29.96       39.38     19.60 o
  17   6   6      880.80      952.64     39.75 o
  18   6   6       75.24       84.97     23.87 o
   1   7   6     1962.89     1972.04     46.05 o
   2   7   6     1670.07     1726.06     25.78 o
   3   7   6     2004.50     1923.76     31.53 o
   4   7   6     2733.84     2768.58     52.56 o
   5   7   6     3157.73     3092.27     77.81 o
   6   7   6      579.98      609.33     52.54 o
   7   7   6      350.99      305.33     22.15 o
   8   7   6      567.80      539.79     27.14 o
   9   7   6      425.05      397.20     23.85 o
  10   7   6       45.49       33.23     19.71 o
  11   7   6        1.90       -2.38     20.48 o
  12   7   6       40.57       41.20     21.71 o
  13   7   6      130.97      122.13     27.28 o
  14   7   6       95.42       72.05     21.50 o
  15   7   6      856.00      958.69    118.57 o
  16   7   6       58.58       42.77     23.08 o
  17   7   6      315.98      281.06     36.08 o
   0   8   6        0.08       -4.65     34.44 o
   1   8   6      203.96      198.52     17.52 o
   2   8   6      119.48      102.78     17.33 o
   3   8   6       34.13       24.26     18.63 o
   4   8   6     1801.24     1840.28     90.74 o
   5   8   6        4.54       -2.74     19.29 o
   6   8   6      205.23      198.03     21.68 o
   7   8   6       16.55       25.50     19.87 o
   8   8   6      365.98      360.81     23.97 o
   9   8   6      124.12      132.94     20.77 o
  10   8   6       12.63       16.65     19.60 o
  11   8   6       48.86       60.39     20.76 o
  12   8   6       54.70       50.82     23.11 o
  13   8   6      188.18      197.91     23.06 o
  14   8   6       27.18       24.78     21.40 o
  15   8   6        3.34        5.20     22.21 o
  16   8   6       68.74       69.58     30.15 o
   1   9   6      631.40      620.19     22.86 o
   2   9   6      228.84      209.37     18.83 o
   3   9   6      401.81      380.47     23.89 o
   4   9   6      613.82      604.63     28.83 o
   5   9   6       41.23       42.76     19.70 o
   6   9   6       20.92       15.78     19.91 o
   7   9   6       80.69       58.41     21.13 o
   8   9   6       54.91       34.60     20.19 o
   9   9   6        0.83      -10.80     21.02 o
  10   9   6        0.01       -0.80     20.63 o
  11   9   6        0.75       19.11     32.22 o
  12   9   6       91.64       85.68     22.72 o
  13   9   6       29.33       43.10     24.37 o
  14   9   6       15.24       26.27     28.41 o
   0  10   6      331.18      367.15     40.60 o
   1  10   6       57.50       54.59     17.74 o
   2  10   6      388.42      402.43     21.37 o
   3  10   6       82.29       49.77     19.87 o
   4  10   6      256.63      241.47     41.44 o
   5  10   6       29.45       31.21     20.97 o
   6  10   6       91.49       69.79     20.22 o
   7  10   6       25.45        4.01     20.74 o
   8  10   6      168.70      162.89     27.49 o
   9  10   6        0.03      -13.75     21.25 o
  10  10   6       95.42      123.01     24.44 o
  11  10   6      627.54      657.62     49.92 o
   1  11   6       29.57       46.02     28.22 o
   2  11   6      142.84      156.26     23.52 o
   3  11   6      379.52      340.40     25.57 o
   4  11   6      105.42       73.16     43.09 o
   5  11   6      211.14      205.88     37.95 o
   6  11   6       57.64       62.30     43.02 o
   7  11   6      153.45      159.81     46.20 o
   8  11   6        0.67        1.78     42.95 o
   0  12   6        7.06        6.23     43.25 o
   1  12   6        0.06      -25.15     34.84 o
   2  12   6      242.70      219.55     47.83 o
   3  12   6       24.80       -4.57     36.44 o
   1   1   7      229.87      233.10      4.76 o
   2   1   7      322.39      268.20     13.16 o
   3   1   7      120.20      114.14      5.45 o
   4   1   7      323.13      380.41      7.38 o
   5   1   7      208.94      204.86      7.12 o
   6   1   7      826.67      965.22     10.66 o
   7   1   7       14.75       20.87      8.52 o
   8   1   7      161.16      140.81      9.83 o
   9   1   7      305.83      314.34     11.45 o
  10   1   7       74.82       79.47     10.76 o
  11   1   7      262.51      271.76     12.86 o
  12   1   7     1683.68     1694.46     32.81 o
  13   1   7       78.65       59.99     10.02 o
  14   1   7       96.12       76.07      9.91 o
  15   1   7      777.51      727.37     17.21 o
  16   1   7       72.80       77.16     15.47 o
  17   1   7        0.31        6.97     16.81 o
  18   1   7       15.62        7.59     16.41 o
  19   1   7       13.01        8.96     17.55 o
  20   1   7      562.12      587.98     22.83 o
   0   2   7    25885.74    29104.20     97.96 o
   1   2   7     7145.19     7941.52     75.33 o
   2   2   7    18569.90    19695.87    113.63 o
   3   2   7        0.00       -0.23      5.22 o
   4   2   7      623.12      533.44      7.85 o
   5   2   7      208.85      219.45      7.35 o
   6   2   7     2223.55     2085.84     16.53 o
   7   2   7       53.40       58.57      6.80 o
   8   2   7      283.93      225.63      7.73 o
   9   2   7     1591.88     1643.67     18.13 o
  10   2   7     1982.27     1877.50     19.86 o
  11   2   7       26.72       16.54     11.00 o
  12   2   7     2269.94     2267.16     43.24 o
  13   2   7      155.99      140.46     15.72 o
  14   2   7      277.75      284.46     19.90 o
  15   2   7      167.76      139.58     18.58 o
  16   2   7      416.66      390.71     15.21 o
  17   2   7      194.42      189.41     17.60 o
  18   2   7      196.88      207.24     19.51 o
  19   2   7      120.57      125.11     17.88 o
  20   2   7      914.07     1021.37     30.31 o
   1   3   7       29.95       29.64      4.05 o
   2   3   7        7.18        2.68      3.77 o
   3   3   7      331.06      351.99      7.78 o
   4   3   7      722.39      788.30     14.31 o
   5   3   7      174.40      181.36     11.85 o
   6   3   7      475.56      512.82     15.52 o
   7   3   7       46.69       43.49      8.43 o
   8   3   7      518.67      530.19     12.00 o
   9   3   7      508.62      532.92     10.44 o
  10   3   7       58.99       48.59     12.95 o
  11   3   7      180.48      153.35     16.18 o
  12   3   7       40.10       43.62     16.10 o
  13   3   7      604.75      573.15     20.66 o
  14   3   7       76.11       76.89     17.34 o
  15   3   7        0.00        4.66     17.10 o
  16   3   7      482.90      531.29     31.64 o
  17   3   7      219.25      197.17     20.72 o
  18   3   7      207.91      189.05     18.43 o
  19   3   7       95.51      101.91     18.98 o
  20   3   7       53.72       67.43     19.54 o
   0   4   7     3451.47     3763.21     49.24 o
   1   4   7     4219.35     4470.08     50.68 o
   2   4   7     3819.62     4100.93     24.04 o
   3   4   7     1494.74     1644.48     40.19 o
   4   4   7      291.19      259.08     12.58 o
   5   4   7      165.77      160.91     12.57 o
   6   4   7       58.46       36.86     12.97 o
   7   4   7      845.03      861.79     20.36 o
   8   4   7      129.95       86.93     15.83 o
   9   4   7      178.20      150.44      9.78 o
  10   4   7     1106.37     1148.49     27.03 o
  11   4   7       49.90       38.54     16.06 o
  12   4   7      195.69      168.14     16.71 o
  13   4   7      638.35      648.60     24.00 o
  14   4   7      208.53      196.31     18.59 o
  15   4   7      204.06      159.27     18.96 o
  16   4   7      117.93      118.44     18.83 o
  17   4   7        9.76        3.63     19.59 o
  18   4   7        5.91       -8.04     18.83 o
  19   4   7        0.27       11.43     19.27 o
   1   5   7       77.11       84.79     10.62 o
   2   5   7      375.18      308.17     12.34 o
   3   5   7       13.65        6.25     11.39 o
   4   5   7     1306.51     1196.45     40.40 o
   5   5   7       40.29       25.31     13.04 o
   6   5   7      568.00      481.80     17.93 o
   7   5   7     2456.72     2473.90     78.93 o
   8   5   7      438.35      430.73     34.42 o
   9   5   7      103.37      101.83     17.37 o
  10   5   7        9.58       -2.01     18.09 o
  11   5   7      222.32      201.83     20.74 o
  12   5   7      512.30      532.18     25.81 o
  13   5   7       13.67       14.26     20.93 o
  14   5   7       98.84      104.74     17.67 o
  15   5   7       35.43       26.79     17.07 o
  16   5   7      867.63      906.37     29.93 o
  17   5   7       75.52       59.22     18.24 o
  18   5   7      151.05      139.38     20.05 o
  19   5   7        1.31        8.80     23.71 o
   0   6   7      199.88      171.09     31.63 o
   1   6   7        0.21        6.40     11.82 o
   2   6   7        8.45       10.66     12.05 o
   3   6   7      292.66      266.91     15.52 o
   4   6   7     2228.22     2359.06     45.32 o
   5   6   7       78.05       56.35     14.92 o
   6   6   7     4108.86     4389.08     78.10 o
   7   6   7       56.91       40.15     19.26 o
   8   6   7      558.81      516.97     22.45 o
   9   6   7       69.98       58.43     18.11 o
  10   6   7     1023.78     1017.66     28.23 o
  11   6   7       71.31       49.31     20.35 o
  12   6   7      154.51      126.04     21.56 o
  13   6   7        7.53        1.71     20.54 o
  14   6   7      861.08      842.58     30.29 o
  15   6   7      108.65       92.26     19.45 o
  16   6   7      475.16      513.95     31.26 o
  17   6   7        5.14       -0.75     18.65 o
  18   6   7      106.67      125.40     14.04 o
   1   7   7       14.45       12.72     17.01 o
   2   7   7        2.10        1.31     13.47 o
   3   7   7      972.64     1003.04     59.65 o
   4   7   7     2657.30     2733.82     95.55 o
   5   7   7     2433.03     2576.04     84.15 o
   6   7   7        7.52        8.32     17.47 o
   7   7   7       78.12       83.21     18.74 o
   8   7   7      200.59      178.01     20.54 o
   9   7   7      422.25      399.22     73.91 o
  10   7   7        2.17       12.67     19.56 o
  11   7   7      214.26      186.29     21.70 o
  12   7   7        0.33       20.77     20.29 o
  13   7   7       76.04       57.73     20.62 o
  14   7   7       31.55       19.17     21.42 o
  15   7   7       14.70       16.75     22.06 o
  16   7   7       25.56       15.21     22.99 o
  17   7   7        2.51      -14.26     21.39 o
   0   8   7     1775.83     1805.22     56.51 o
   1   8   7      697.90      732.38     22.46 o
   2   8   7     1124.84     1093.78     41.50 o
   3   8   7        9.57       -9.52     18.86 o
   4   8   7      986.97      950.02     26.81 o
   5   8   7       16.85       34.36     16.83 o
   6   8   7     1681.01     1709.21     33.22 o
   7   8   7        4.18       22.42     18.76 o
   8   8   7     2883.86     2836.59     86.94 o
   9   8   7       45.05       40.97     19.38 o
  10   8   7      511.74      481.08     25.21 o
  11   8   7       11.77       17.28     20.17 o
  12   8   7      726.36      761.41     29.80 o
  13   8   7        1.76       18.44     20.82 o
  14   8   7      288.47      285.85     52.84 o
  15   8   7        5.57       34.67     44.23 o
   1   9   7        2.11       -3.52     15.56 o
   2   9   7       93.07       94.63     17.62 o
   3   9   7       26.58        6.97     18.72 o
   4   9   7      923.52      846.86     28.60 o
   5   9   7      282.67      252.29     22.50 o
   6   9   7      108.18       91.87     19.93 o
   7   9   7       34.57       25.90     19.45 o
   8   9   7       28.96       39.27     19.56 o
   9   9   7        4.47       10.03     19.15 o
  10   9   7        9.63       19.12     18.70 o
  11   9   7       32.42       61.11     42.39 o
  12   9   7      172.46      193.67     43.33 o
  13   9   7       80.69       57.48     44.80 o
   0  10   7       16.33       23.84     38.07 o
   1  10   7        0.23       10.67     27.04 o
   2  10   7      273.30      264.12     19.78 o
   3  10   7       76.29       56.99     38.92 o
   4  10   7       70.99       99.24     39.14 o
   5  10   7       89.09      108.37     35.38 o
   6  10   7        4.94        3.33     38.13 o
   7  10   7        3.15      -13.35     38.86 o
   8  10   7      175.42      229.96     39.46 o
   9  10   7      409.92      421.03     43.74 o
  10  10   7       14.51       45.53     43.12 o
  11  10   7       11.79        7.00     44.87 o
   1  11   7      135.30      162.24     29.91 o
   2  11   7        2.34       12.65     32.81 o
   3  11   7       84.26      133.40     42.63 o
   4  11   7      179.66      192.22     41.70 o
   5  11   7       24.81       38.28     43.17 o
   6  11   7       14.93       10.04     35.68 o
   7  11   7        8.94       -8.04     37.10 o
   0   0   8     5884.03     5669.15     19.66 o
   1   0   8      151.99      159.26      6.00 o
   2   0   8     1117.53      963.80      8.19 o
   3   0   8     1130.10     1074.20     18.30 o
   4   0   8     6502.94     6674.93     73.08 o
   5   0   8       15.42       26.08     11.29 o
   6   0   8     3749.33     3660.60     55.62 o
   7   0   8     4801.47     4869.61     37.25 o
   8   0   8       21.02       27.46     13.38 o
   9   0   8      231.28      217.55     16.23 o
  10   0   8      697.50      617.70     22.94 o
  11   0   8     1114.39     1079.71     20.26 o
  12   0   8      202.53      210.13     15.45 o
  13   0   8      963.57      952.26     42.76 o
  14   0   8     1620.72     1703.07     26.41 o
  15   0   8        0.57        9.86     13.57 o
  16   0   8      741.73      714.04     29.04 o
  17   0   8      142.60      128.29     24.63 o
  18   0   8        2.89        3.99     20.73 o
  19   0   8      221.20      202.52     27.09 o
  20   0   8        0.60      -24.67     24.67 o
   1   1   8      606.45      509.57      6.83 o
   2   1   8        0.02        2.07      2.21 o
   3   1   8      232.92      195.68      6.23 o
   4   1   8     4266.50     4576.65     44.71 o
   5   1   8      883.59      873.37     12.72 o
   6   1   8     1475.26     1492.51     13.93 o
   7   1   8     2112.68     2150.44     17.88 o
   8   1   8       32.60       23.69      8.97 o
   9   1   8       57.98       65.27      8.99 o
  10   1   8      142.49      139.47     10.10 o
  11   1   8     2711.83     2707.75     22.98 o
  12   1   8      187.69      156.49     11.38 o
  13   1   8       75.27       77.90     10.52 o
  14   1   8      306.07      274.09     11.87 o
  15   1   8      895.79      894.19     18.12 o
  16   1   8      802.23      807.28     26.60 o
  17   1   8      122.71      126.96     17.43 o
  18   1   8       76.37       69.21     17.07 o
  19   1   8       34.75       41.80     17.29 o
  20   1   8      164.57      158.64     19.72 o
   0   2   8     2314.12     2317.57     32.70 o
   1   2   8     2113.89     2038.52     22.21 o
   2   2   8     2825.80     2934.72     17.14 o
   3   2   8      997.64     1049.49      9.87 o
   4   2   8     1152.34     1136.62      9.87 o
   5   2   8      661.07      632.34      8.98 o
   6   2   8      156.80      127.15      7.33 o
   7   2   8       54.55       46.94      7.05 o
   8   2   8       84.32       91.97      7.37 o
   9   2   8       52.96       36.83     10.04 o
  10   2   8      327.90      322.35     12.82 o
  11   2   8       18.17       15.00     11.02 o
  12   2   8      250.09      240.17     13.48 o
  13   2   8      221.63      206.86     13.81 o
  14   2   8      298.73      255.04     18.39 o
  15   2   8       16.73       15.32     13.12 o
  16   2   8      408.93      412.89     20.02 o
  17   2   8       91.49       73.07     16.18 o
  18   2   8       42.45       32.84     16.55 o
  19   2   8      106.59      120.82     19.01 o
  20   2   8      349.80      355.93     21.40 o
   1   3   8       20.42       40.61      4.75 o
   2   3   8     8329.86     9007.29    102.57 o
   3   3   8     4325.08     4252.82     57.31 o
   4   3   8       11.67       23.22      9.99 o
   5   3   8     1100.51     1087.52     13.68 o
   6   3   8       84.04       99.97      7.98 o
   7   3   8     3719.11     3681.10     37.37 o
   8   3   8     1583.41     1526.89     21.31 o
   9   3   8      766.43      764.56     12.31 o
  10   3   8      311.80      311.85     15.33 o
  11   3   8     2751.57     2780.49     53.18 o
  12   3   8      314.31      299.69     17.66 o
  13   3   8        7.49        5.44     15.70 o
  14   3   8        5.91        8.40     16.28 o
  15   3   8      295.58      320.98     20.13 o
  16   3   8       36.63       25.21     17.94 o
  17   3   8      200.35      196.98     19.81 o
  18   3   8      809.47      773.77     22.24 o
  19   3   8      309.41      353.13     21.18 o
   0   4   8        2.24       14.98      6.27 o
   1   4   8      396.45      268.62     14.79 o
   2   4   8     1747.45     1689.24     23.77 o
   3   4   8     2340.24     2345.03     21.45 o
   4   4   8     1502.66     1462.61     19.22 o
   5   4   8        4.53        9.59     10.32 o
   6   4   8      314.60      302.31     14.17 o
   7   4   8      361.04      322.14     16.15 o
   8   4   8     1383.92     1280.33     55.75 o
   9   4   8       52.14       45.76      9.68 o
  10   4   8     1998.82     1962.23     25.42 o
  11   4   8       27.32       24.94     14.73 o
  12   4   8       67.81       59.21     15.69 o
  13   4   8      225.44      245.28     18.43 o
  14   4   8        2.97        0.23     16.19 o
  15   4   8        2.27        8.65     16.72 o
  16   4   8      435.33      426.64     22.05 o
  17   4   8      215.42      224.56     19.40 o
  18   4   8      282.25      284.76     24.92 o
  19   4   8       61.25       53.63     20.59 o
   1   5   8       13.66        8.00     17.36 o
   2   5   8       30.98       29.45      9.49 o
   3   5   8       51.44       55.80     11.22 o
   4   5   8     1530.67     1536.53     40.47 o
   5   5   8       79.52       73.28     12.47 o
   6   5   8        1.73       -1.94     12.47 o
   7   5   8      596.98      552.75     26.09 o
   8   5   8      903.84      797.85     35.66 o
   9   5   8       51.09       30.20     16.10 o
  10   5   8        0.08      -13.36     17.93 o
  11   5   8       76.61       82.63     19.56 o
  12   5   8      302.63      323.54     17.68 o
  13   5   8        7.33        7.98     15.22 o
  14   5   8       49.44       36.08     16.63 o
  15   5   8       60.00       47.84     17.37 o
  16   5   8       26.65       44.16     17.99 o
  17   5   8        0.94      -14.24     18.08 o
  18   5   8        1.47        9.52     19.49 o
   0   6   8       77.95       92.62     30.10 o
   1   6   8      824.77      800.27     26.88 o
   2   6   8       16.40        3.97     11.60 o
   3   6   8      181.66      159.11     23.38 o
   4   6   8      111.38       99.17     13.62 o
   5   6   8        7.31       -4.26     13.84 o
   6   6   8     4532.72     4718.03     42.07 o
   7   6   8        3.25       -4.84     16.24 o
   8   6   8     1253.31     1127.35    139.70 o
   9   6   8       47.79       38.29     17.44 o
  10   6   8       31.87       27.19     18.54 o
  11   6   8      204.17      173.26     21.01 o
  12   6   8      181.63      173.68     20.67 o
  13   6   8      179.45      165.86     21.62 o
  14   6   8        6.35        5.77     16.54 o
  15   6   8       13.42       28.83     17.57 o
  16   6   8       77.52       77.63     18.33 o
  17   6   8       95.23       90.10     18.52 o
   1   7   8     3485.06     3534.48     45.79 o
   2   7   8     1792.60     1773.26     32.38 o
   3   7   8     2200.39     2133.39    104.13 o
   4   7   8     1062.95     1024.67     87.49 o
   5   7   8      132.94      122.16     16.94 o
   6   7   8       42.59       27.01     15.27 o
   7   7   8       12.25        9.00     16.18 o
   8   7   8      103.57       71.07     17.22 o
   9   7   8      149.64      137.77     19.76 o
  10   7   8       31.56       33.47     19.56 o
  11   7   8      639.66      649.87     85.21 o
  12   7   8       49.30       53.21     18.76 o
  13   7   8      309.69      270.22     38.64 o
  14   7   8      256.88      307.65     44.94 o
  15   7   8      352.41      424.01     48.42 o
  16   7   8       57.38       93.37     24.89 o
   0   8   8      587.60      613.86     42.93 o
   1   8   8       91.13      102.53     26.34 o
   2   8   8      213.15      196.25     16.95 o
   3   8   8       45.23       31.42     16.69 o
   4   8   8       31.33       34.22     15.92 o
   5   8   8      272.66      261.14     19.26 o
   6   8   8      402.61      377.44     51.55 o
   7   8   8       86.20       58.91     18.57 o
   8   8   8        1.36       10.02     18.01 o
   9   8   8      189.55      202.63     37.01 o
  10   8   8       27.31       22.36     33.62 o
  11   8   8       47.31       24.19     33.17 o
  12   8   8       32.34       45.67     41.22 o
  13   8   8        2.03       37.88     35.60 o
  14   8   8      132.75      146.32     43.15 o
   1   9   8       89.34       76.82     25.50 o
   2   9   8        6.30        1.88     25.86 o
   3   9   8      691.23      695.80     44.50 o
   4   9   8      171.51      143.65     37.43 o
   5   9   8       24.64       41.59     39.00 o
   6   9   8       39.64       38.75     35.47 o
   7   9   8       25.20       16.01     36.66 o
   8   9   8      144.73      126.60     34.12 o
   9   9   8        6.84        9.55     32.38 o
  10   9   8       78.03       93.27     35.49 o
  11   9   8        4.97       16.90     40.61 o
  12   9   8       79.27      136.99     44.79 o
   0  10   8      311.69      353.08     42.66 o
   1  10   8       27.06       23.58     24.87 o
   2  10   8     1062.27     1260.47     54.78 o
   3  10   8        1.39       10.73     33.06 o
   4  10   8      203.03      173.66     41.66 o
   5  10   8       53.80       51.55     38.93 o
   6  10   8      201.92      195.38     42.32 o
   7  10   8        0.78        1.63     35.64 o
   8  10   8      118.35      145.17     40.39 o
   9  10   8        8.38       19.55     39.19 o
  10  10   8        0.27        5.99     34.70 o
   1  11   8       51.68       55.82     26.82 o
   2  11   8        0.66        1.57     41.90 o
   3  11   8      269.42      285.19     43.96 o
   4  11   8        8.11       -8.33     43.35 o
   5  11   8      111.68      133.72     40.41 o
   6  11   8        8.01       37.34     44.41 o
   1   1   9       38.91       17.61      3.69 o
   2   1   9       24.59       38.81      5.46 o
   3   1   9     5542.63     5534.73     68.05 o
   4   1   9      148.20      129.19      5.91 o
   5   1   9     5119.78     5305.52     19.67 o
   6   1   9       39.50       51.46      6.53 o
   7   1   9     1430.73     1310.71     13.85 o
   8   1   9        2.29        4.99      8.40 o
   9   1   9      303.93      246.45     10.52 o
  10   1   9      187.33      167.88     10.86 o
  11   1   9     1373.57     1366.77     21.60 o
  12   1   9      148.55      148.22     11.66 o
  13   1   9      183.32      184.07     11.15 o
  14   1   9        0.00        3.55     10.07 o
  15   1   9     2983.53     3071.80     24.26 o
  16   1   9      871.16      879.95     18.14 o
  17   1   9     1599.84     1616.41     26.70 o
  18   1   9       25.39       31.73     16.20 o
  19   1   9      173.98      163.86     18.00 o
  20   1   9       19.56       11.25     18.65 o
   0   2   9     1856.08     2163.69     32.40 o
   1   2   9     2567.74     2622.87     52.26 o
   2   2   9      400.11      336.15      7.59 o
   3   2   9     1446.96     1479.27     33.06 o
   4   2   9      107.25       90.21      6.12 o
   5   2   9     1831.42     1865.71     16.53 o
   6   2   9     1535.60     1535.74     17.34 o
   7   2   9     1499.10     1470.66     13.60 o
   8   2   9       98.32       99.35      7.92 o
   9   2   9      117.13       91.14      7.93 o
  10   2   9      138.04      134.17     11.50 o
  11   2   9      227.47      200.60     16.49 o
  12   2   9       96.16      101.34     12.70 o
  13   2   9      474.65      498.54     15.72 o
  14   2   9       47.43       53.16     10.93 o
  15   2   9      249.76      226.71     15.16 o
  16   2   9       85.37       66.70     12.80 o
  17   2   9      951.11      839.22     25.28 o
  18   2   9       54.94       47.20     16.36 o
  19   2   9       79.08      112.70     18.11 o
   1   3   9        0.72       10.28     13.00 o
   2   3   9      646.18      591.03      7.04 o
   3   3   9      364.48      276.76      5.56 o
   4   3   9      334.08      327.61      8.81 o
   5   3   9     1636.12     1605.22     20.90 o
   6   3   9        1.12        3.99      7.19 o
   7   3   9      412.34      406.31     10.18 o
   8   3   9      655.86      659.19     12.34 o
   9   3   9     1685.00     1745.37     18.12 o
  10   3   9      178.70      170.55     14.45 o
  11   3   9      796.70      809.35     19.85 o
  12   3   9      284.20      288.19     17.16 o
  13   3   9      226.41      200.26     16.78 o
  14   3   9        3.09       10.34     15.60 o
  15   3   9      265.78      202.45     20.65 o
  16   3   9       10.03       19.31     16.67 o
  17   3   9        0.46        5.28     17.55 o
  18   3   9      485.94      448.27     20.27 o
  19   3   9       11.87       27.70     12.57 o
   0   4   9      300.79      262.52     19.99 o
   1   4   9      207.63      167.43     17.98 o
   2   4   9      229.62      196.68     26.01 o
   3   4   9      349.84      275.88     18.39 o
   4   4   9       98.44      102.96     11.52 o
   5   4   9      124.58      131.43     10.92 o
   6   4   9      627.45      608.47     36.41 o
   7   4   9     1827.43     1840.54     20.29 o
   8   4   9       22.23       13.05      8.72 o
   9   4   9      251.90      257.97     14.47 o
  10   4   9        0.06        2.11     12.23 o
  11   4   9       23.00       25.07     13.90 o
  12   4   9       22.49       18.74     14.51 o
  13   4   9       68.43       62.53     16.25 o
  14   4   9       52.06       46.95     16.49 o
  15   4   9      190.04      175.46     18.71 o
  16   4   9       53.29       52.49     17.37 o
  17   4   9       78.66       77.86     19.35 o
  18   4   9       21.56       20.60     19.35 o
   1   5   9     1733.09     1563.12     42.33 o
   2   5   9      417.04      390.70     17.10 o
   3   5   9     3278.30     3134.21     54.29 o
   4   5   9      221.91      199.23     12.97 o
   5   5   9     2172.21     2196.39     25.94 o
   6   5   9     1148.73     1106.12     22.78 o
   7   5   9     5221.02     5115.32     54.27 o
   8   5   9      931.34      831.31     26.97 o
   9   5   9      588.26      542.20     25.98 o
  10   5   9        0.17        4.99     16.00 o
  11   5   9     1245.40     1226.85     23.22 o
  12   5   9      135.58      122.87     15.44 o
  13   5   9      336.45      389.24     18.99 o
  14   5   9       12.46       11.23     15.85 o
  15   5   9       33.03       35.14     16.64 o
  16   5   9      114.65      117.47     18.69 o
  17   5   9      266.26      311.11     28.52 o
  18   5   9        0.06        1.26     32.39 o
   0   6   9      694.02      677.02     37.52 o
   1   6   9      342.08      330.04     47.83 o
   2   6   9      874.11      965.31     29.87 o
   3   6   9      271.75      243.41     14.50 o
   4   6   9      329.07      285.49     31.06 o
   5   6   9      285.22      239.96     21.18 o
   6   6   9       64.68       63.76     22.00 o
   7   6   9       15.51       21.38     14.04 o
   8   6   9       69.93       33.93     14.94 o
   9   6   9       15.59        2.01     15.41 o
  10   6   9      257.73      303.26     20.20 o
  11   6   9      571.69      574.05     45.91 o
  12   6   9       45.83       44.09     19.18 o
  13   6   9       22.37       26.89     21.36 o
  14   6   9       28.92       52.59     21.40 o
  15   6   9      161.03      200.55     27.00 o
  16   6   9       15.45       24.29     24.90 o
  17   6   9       90.89      124.53     34.45 o
   1   7   9        9.37        9.48     24.05 o
   2   7   9       99.83       98.28     13.18 o
   3   7   9      511.54      427.69     56.77 o
   4   7   9      293.39      259.26     29.90 o
   5   7   9      293.50      248.23     42.64 o
   6   7   9      174.30      136.59     36.66 o
   7   7   9       75.68       93.87     35.55 o
   8   7   9       93.40      123.38     34.12 o
   9   7   9        1.37       -7.09     34.70 o
  10   7   9      103.82       85.99     38.11 o
  11   7   9       24.75       46.30     33.67 o
  12   7   9       46.57       69.54     37.78 o
  13   7   9       53.70       79.65     37.96 o
  14   7   9       40.67       42.59     40.71 o
  15   7   9       28.24       67.96     44.72 o
   0   8   9      474.13      538.55     42.13 o
   1   8   9     1036.19     1064.17     32.50 o
   2   8   9       71.22       58.89     24.55 o
   3   8   9      518.00      492.98     39.86 o
   4   8   9       71.89       77.09     32.35 o
   5   8   9      341.32      319.48     37.47 o
   6   8   9       41.62       44.73     34.57 o
   7   8   9        7.01        0.85     37.16 o
   8   8   9        2.95        9.84     35.73 o
   9   8   9      757.91      765.78     44.09 o
  10   8   9      283.71      260.43     37.40 o
  11   8   9      132.47      122.36     39.03 o
  12   8   9       52.96       61.58     42.91 o
  13   8   9      548.67      649.20     50.70 o
  14   8   9        8.51       17.86     36.35 o
   1   9   9     2202.85     2209.85     47.83 o
   2   9   9        1.70       -5.05     23.19 o
   3   9   9     1159.47     1328.74     52.37 o
   4   9   9        9.19        8.20     32.33 o
   5   9   9       50.50       62.12     37.22 o
   6   9   9      153.27      136.64     39.24 o
   7   9   9       93.36      110.27     40.53 o
   8   9   9       54.02       -4.58     32.83 o
   9   9   9      268.64      262.40     37.48 o
  10   9   9       52.72        8.90     34.76 o
  11   9   9      428.36      547.55     51.79 o
  12   9   9       40.31       -1.56     40.81 o
   0  10   9       66.08       55.40     38.06 o
   1  10   9       12.96        5.96     27.32 o
   2  10   9        3.45      -29.45     40.31 o
   3  10   9        2.45       -3.53     40.55 o
   4  10   9       27.13       32.29     33.65 o
   5  10   9       60.68       64.52     41.79 o
   6  10   9       98.93       97.75     35.20 o
   7  10   9       24.81       37.80     38.14 o
   8  10   9       41.96       53.29     44.92 o
   9  10   9       28.68       31.47     42.80 o
   1  11   9      127.15      160.51     30.74 o
   2  11   9       29.86       33.65     35.63 o
   3  11   9       73.87      121.66     47.54 o
   4  11   9       18.41       10.43     37.65 o
   5  11   9      499.94      631.79     53.99 o
   0   0  10     2832.49     2621.44     63.82 o
   1   0  10     1932.72     1937.39     46.75 o
   2   0  10     6110.49     5660.84    170.09 o
   3   0  10      236.77      210.85      8.75 o
   4   0  10     3727.53     3689.05     84.52 o
   5   0  10        1.54       -3.16      9.79 o
   6   0  10     3583.27     3321.07     74.30 o
   7   0  10       36.67       46.53     14.50 o
   8   0  10     5328.52     5321.05    206.78 o
   9   0  10      844.87      846.83     22.77 o
  10   0  10      145.86      140.55     13.85 o
  11   0  10     2874.94     2974.10     30.22 o
  12   0  10        1.44        2.42     14.02 o
  13   0  10     2380.37     2509.80     30.40 o
  14   0  10      150.72      111.79     15.82 o
  15   0  10      153.53      139.62     16.18 o
  16   0  10      470.77      509.49     26.88 o
  17   0  10        5.89        6.73     21.67 o
  18   0  10     1204.56     1193.92     83.75 o
  19   0  10      330.67      284.26     37.84 o
   1   1  10      664.79      668.63     11.07 o
   2   1  10       16.30       18.04      5.19 o
   3   1  10       48.17       57.24      3.67 o
   4   1  10      531.35      482.97     12.46 o
   5   1  10     2193.75     2185.18     13.73 o
   6   1  10      367.77      327.10      8.26 o
   7   1  10      198.68      216.03      8.13 o
   8   1  10        6.71        8.49      8.61 o
   9   1  10      834.43      857.36     14.37 o
  10   1  10       50.18       50.02     10.21 o
  11   1  10      456.05      412.93     17.15 o
  12   1  10       13.82        5.89     10.56 o
  13   1  10       21.79       16.76     10.29 o
  14   1  10      377.48      364.93     12.47 o
  15   1  10      162.23      161.69     11.57 o
  16   1  10      352.41      316.66     14.90 o
  17   1  10      113.00       98.93     15.46 o
  18   1  10      209.85      225.23     19.60 o
  19   1  10        0.05        1.18     16.80 o
   0   2  10     2333.94     2134.82     25.18 o
   1   2  10      741.13      757.88     14.30 o
   2   2  10      263.14      255.09     21.24 o
   3   2  10      702.49      703.72     25.46 o
   4   2  10      240.77      233.50      6.75 o
   5   2  10       86.51       87.11      6.09 o
   6   2  10      141.78      129.13      7.31 o
   7   2  10      341.78      325.11     10.56 o
   8   2  10       16.16       10.10      7.63 o
   9   2  10       68.36       63.74      8.40 o
  10   2  10      407.07      360.26     19.55 o
  11   2  10       54.36       41.70     11.74 o
  12   2  10       64.01       75.23     11.01 o
  13   2  10      853.64      809.41     15.91 o
  14   2  10        5.41       -1.60     10.64 o
  15   2  10      115.11      106.57     14.27 o
  16   2  10      160.80      124.60     13.29 o
  17   2  10       20.59       25.25     14.99 o
  18   2  10        6.01        7.57     15.35 o
  19   2  10        8.30       14.82     16.20 o
   1   3  10       37.34       23.13     13.29 o
   2   3  10       38.94       32.96      3.14 o
   3   3  10      537.09      456.25     10.13 o
   4   3  10       15.99       11.34      4.18 o
   5   3  10      318.97      278.27      8.35 o
   6   3  10       84.66       72.34      7.45 o
   7   3  10     1484.93     1371.83     21.23 o
   8   3  10        0.05        6.96      8.32 o
   9   3  10     1215.99     1251.22     19.35 o
  10   3  10      401.09      389.93     16.28 o
  11   3  10     1228.37     1195.75     26.98 o
  12   3  10      326.38      306.35     17.75 o
  13   3  10      126.02      131.26     16.02 o
  14   3  10        4.41       18.83     15.59 o
  15   3  10       63.66       53.44     17.28 o
  16   3  10      321.86      273.21     17.50 o
  17   3  10       34.53       25.91     17.35 o
  18   3  10      338.80      336.45     19.13 o
   0   4  10     1107.36     1075.07     34.58 o
   1   4  10      658.46      679.80     21.95 o
   2   4  10      780.93      751.06     20.86 o
   3   4  10      130.33      124.58     13.62 o
   4   4  10     4494.05     4520.95     25.04 o
   5   4  10      738.56      746.22     16.12 o
   6   4  10      498.36      458.58     21.05 o
   7   4  10       62.91       54.41      8.55 o
   8   4  10      422.68      381.43     12.33 o
   9   4  10       52.84       53.26     11.84 o
  10   4  10     1301.39     1334.73     51.24 o
  11   4  10      346.84      316.60     15.83 o
  12   4  10       55.52       62.46     14.61 o
  13   4  10        0.07        9.52     14.79 o
  14   4  10     1194.75     1215.44     25.39 o
  15   4  10       76.37       85.52     16.50 o
  16   4  10      833.72      835.71     32.48 o
  17   4  10      236.77      285.60     33.53 o
  18   4  10       72.74       66.62     23.48 o
   1   5  10       73.42       62.47     18.77 o
   2   5  10     1042.44     1061.52     26.54 o
   3   5  10       75.80       53.43     11.34 o
   4   5  10       98.94       97.62      9.95 o
   5   5  10     1223.34     1148.98     45.46 o
   6   5  10      243.58      229.26     39.09 o
   7   5  10       42.59       27.31     13.79 o
   8   5  10      798.19      734.92     36.20 o
   9   5  10       22.19       14.93     11.43 o
  10   5  10      438.56      418.24     20.73 o
  11   5  10      720.27      800.89     26.27 o
  12   5  10       89.14      106.96     21.14 o
  13   5  10       82.44       70.84     20.16 o
  14   5  10       41.06       41.64     20.52 o
  15   5  10       36.08       45.50     21.38 o
  16   5  10        6.55       42.92     24.07 o
  17   5  10       99.41      114.81     25.57 o
   0   6  10       11.28        5.65     31.02 o
   1   6  10      694.19      676.85     27.65 o
   2   6  10      400.00      431.89     25.74 o
   3   6  10       49.44       55.68     34.22 o
   4   6  10        0.21        3.38     32.39 o
   5   6  10       86.12       80.81     35.21 o
   6   6  10     3589.55     3709.49     67.48 o
   7   6  10       15.18       34.44     30.55 o
   8   6  10      956.99     1023.51     47.98 o
   9   6  10        9.39       13.73     29.35 o
  10   6  10        1.57        5.08     34.26 o
  11   6  10        1.01       19.39     31.38 o
  12   6  10     1108.37     1142.89     51.16 o
  13   6  10       51.94       89.62     35.81 o
  14   6  10      228.65      249.48     42.93 o
  15   6  10        6.16      -17.64     40.84 o
  16   6  10      176.89      179.90     44.70 o
   1   7  10     2095.23     2298.30     41.46 o
   2   7  10        0.05      -14.05     23.20 o
   3   7  10     1418.60     1395.05     50.76 o
   4   7  10       69.82       83.20     32.36 o
   5   7  10        4.38       10.44     33.34 o
   6   7  10      149.58      167.35     33.77 o
   7   7  10       30.50       21.48     31.19 o
   8   7  10     2044.24     2149.09     61.78 o
   9   7  10        6.58       24.58     34.10 o
  10   7  10      229.00      272.08     36.99 o
  11   7  10      272.78      288.44     40.76 o
  12   7  10       36.58       39.56     39.39 o
  13   7  10      402.22      400.27     45.26 o
  14   7  10        6.16       -6.15     35.02 o
  15   7  10      207.47      212.40     39.75 o
   0   8  10      949.27      823.36     45.67 o
   1   8  10        3.85       16.05     24.12 o
   2   8  10      186.78      233.71     27.93 o
   3   8  10      888.60      895.10     45.91 o
   4   8  10       40.90       21.70     31.80 o
   5   8  10       33.78       29.02     31.32 o
   6   8  10       49.34       70.56     37.10 o
   7   8  10        7.97      -12.70     36.26 o
   8   8  10      256.45      250.41     40.96 o
   9   8  10      478.20      573.47     44.53 o
  10   8  10      300.17      383.18     42.55 o
  11   8  10      168.53      170.32     45.29 o
  12   8  10      370.49      353.21     43.58 o
  13   8  10        9.81        2.35     43.29 o
   1   9  10       98.93       83.90     29.62 o
   2   9  10      132.73       99.37     27.21 o
   3   9  10      650.13      629.43     45.67 o
   4   9  10       32.92       31.86     31.23 o
   5   9  10        5.02       -5.75     34.60 o
   6   9  10       33.78       32.31     39.14 o
   7   9  10       28.29       -0.72     39.53 o
   8   9  10     1015.46     1232.79     53.80 o
   9   9  10       74.82       88.96     35.19 o
  10   9  10       70.07       97.06     38.23 o
  11   9  10       27.66        6.50     43.09 o
   0  10  10      436.23      490.52     43.12 o
   1  10  10      116.15      110.70     25.18 o
   2  10  10      521.03      533.60     45.72 o
   3  10  10       31.62       20.30     41.99 o
   4  10  10      103.01      110.87     41.06 o
   5  10  10        6.24        5.01     41.24 o
   6  10  10      538.04      639.92     46.16 o
   7  10  10        8.29       16.36     41.73 o
   8  10  10      244.12      233.46     47.68 o
   1  11  10        0.33       21.07     28.85 o
   2  11  10      199.60      247.35     47.30 o
   3  11  10       27.47       45.41     35.12 o
   4  11  10        6.66       24.96     45.38 o
   1   1  11       38.60       26.41      3.46 o
   2   1  11       25.34       13.89      5.08 o
   3   1  11        8.46        6.44      2.64 o
   4   1  11       45.64       33.75      3.90 o
   5   1  11       14.39       15.75      6.08 o
   6   1  11     1034.26     1080.71     17.19 o
   7   1  11      263.21      238.01      8.45 o
   8   1  11      111.18       90.39      9.31 o
   9   1  11     2818.42     2858.08     41.52 o
  10   1  11       50.29       48.73     10.22 o
  11   1  11      308.91      297.42     12.42 o
  12   1  11      314.81      293.89     12.71 o
  13   1  11      404.45      375.32     12.23 o
  14   1  11     1056.33     1022.10     19.07 o
  15   1  11       11.55       13.99     10.04 o
  16   1  11      671.39      626.76     16.74 o
  17   1  11        6.70       10.07     14.60 o
  18   1  11      168.50      164.79     16.79 o
  19   1  11       14.49        8.98     14.82 o
   0   2  11     6524.93     6568.64     42.74 o
   1   2  11      386.08      406.19     11.63 o
   2   2  11     2950.62     2865.35     34.06 o
   3   2  11      152.99      178.15      8.02 o
   4   2  11     1885.64     1820.98     37.64 o
   5   2  11      172.32      169.48      6.20 o
   6   2  11     3398.03     3313.74     18.19 o
   7   2  11       72.85       58.42      7.59 o
   8   2  11     1240.22     1231.22     13.76 o
   9   2  11     1048.98     1043.33     17.68 o
  10   2  11      672.04      669.87     14.01 o
  11   2  11      123.41      100.90     10.73 o
  12   2  11      430.21      425.86     13.66 o
  13   2  11       38.50       25.01     10.97 o
  14   2  11      538.41      525.15     16.83 o
  15   2  11       27.56       18.47     13.27 o
  16   2  11      251.58      260.39     15.77 o
  17   2  11        1.03        4.66     17.85 o
  18   2  11      174.61      153.98     19.85 o
   1   3  11        0.97        3.29     13.71 o
   2   3  11       41.67       43.55     20.29 o
   3   3  11     1137.81     1120.30     19.86 o
   4   3  11      724.28      731.90     13.10 o
   5   3  11        7.73        5.91      4.89 o
   6   3  11      199.56      188.24      8.09 o
   7   3  11      288.94      302.08      9.66 o
   8   3  11      256.43      230.11     10.08 o
   9   3  11      150.15      141.56     13.26 o
  10   3  11       18.46       22.45     12.40 o
  11   3  11       12.05        5.36     12.37 o
  12   3  11        2.76        1.57     13.52 o
  13   3  11      116.48      113.13     15.39 o
  14   3  11      243.62      249.66     23.45 o
  15   3  11      146.57      147.73     17.65 o
  16   3  11       24.53       43.86     16.73 o
  17   3  11       76.20       63.36     24.94 o
  18   3  11       80.46      103.55     21.29 o
   0   4  11       16.67       -4.79     23.59 o
   1   4  11     1101.59     1129.26     25.08 o
   2   4  11     2943.21     3032.80     35.19 o
   3   4  11      125.00       87.52     25.81 o
   4   4  11       25.66       34.75     23.90 o
   5   4  11      545.86      512.30     33.07 o
   6   4  11      373.79      398.28     13.10 o
   7   4  11       24.64       27.75     10.72 o
   8   4  11     1026.03     1069.52     18.46 o
   9   4  11       52.86       55.03     16.11 o
  10   4  11       52.47       53.94     18.27 o
  11   4  11       71.24       62.73     18.36 o
  12   4  11      673.59      688.42     25.68 o
  13   4  11       80.56      100.77     20.95 o
  14   4  11        1.73      -13.75     20.08 o
  15   4  11      269.32      285.57     24.66 o
  16   4  11      129.55       93.81     39.50 o
  17   4  11       22.94        3.57     33.75 o
   1   5  11      288.30      288.31     22.22 o
   2   5  11      677.47      733.64     39.55 o
   3   5  11      156.34      167.28     31.54 o
   4   5  11      288.46      246.37     32.83 o
   5   5  11      593.19      543.25     38.75 o
   6   5  11      364.17      402.97     36.06 o
   7   5  11      598.16      651.49     40.01 o
   8   5  11       24.29       -3.96     30.25 o
   9   5  11       39.96       33.25     32.37 o
  10   5  11      301.15      256.37     33.70 o
  11   5  11      267.77      269.82     35.58 o
  12   5  11      345.31      345.05     40.73 o
  13   5  11      541.99      435.25     37.76 o
  14   5  11       52.78       28.75     34.54 o
  15   5  11      130.81       95.02     35.96 o
  16   5  11      266.74      313.31     39.89 o
  17   5  11      334.61      376.95     47.80 o
   0   6  11      320.03      377.80     37.69 o
   1   6  11       14.01      -12.09     22.12 o
   2   6  11     2070.14     2035.71     49.58 o
   3   6  11       73.24       83.38     30.37 o
   4   6  11       85.47       73.90     34.24 o
   5   6  11      313.72      303.95     34.70 o
   6   6  11        4.24        9.10     32.70 o
   7   6  11        0.00        2.15     31.98 o
   8   6  11     1004.02     1070.77     45.19 o
   9   6  11       59.11       61.21     35.46 o
  10   6  11      194.80      204.71     39.05 o
  11   6  11      250.56      243.16     41.57 o
  12   6  11     2102.21     1959.64     59.10 o
  13   6  11       42.08       67.25     39.90 o
  14   6  11      161.17      152.11     39.18 o
  15   6  11       68.86       94.77     38.86 o
  16   6  11      192.49      224.02     44.67 o
   1   7  11       84.59       77.41     22.79 o
   2   7  11      638.88      593.36     28.85 o
   3   7  11      128.16      122.05     35.30 o
   4   7  11      744.09      694.77     42.59 o
   5   7  11      588.40      588.55     40.29 o
   6   7  11       11.73       22.95     33.04 o
   7   7  11      117.11       89.61     37.86 o
   8   7  11       20.00       24.16     31.77 o
   9   7  11       68.49       37.09     36.37 o
  10   7  11       37.95       20.02     36.94 o
  11   7  11        7.18       25.84     36.89 o
  12   7  11       49.89       32.70     35.93 o
  13   7  11       35.82       55.08     39.50 o
  14   7  11       18.70       63.24     44.41 o
   0   8  11     2190.48     2366.05     61.67 o
   1   8  11      473.08      477.47     30.27 o
   2   8  11      202.42      224.60     27.61 o
   3   8  11       47.97       50.90     35.76 o
   4   8  11      152.78      152.20     36.05 o
   5   8  11       34.92       42.15     35.60 o
   6   8  11      244.95      246.06     41.46 o
   7   8  11      174.28      148.55     33.83 o
   8   8  11      365.69      353.49     41.88 o
   9   8  11      106.86      100.36     40.18 o
  10   8  11     2278.93     2489.62     71.98 o
  11   8  11       24.62       42.88     39.54 o
  12   8  11      462.72      483.52     47.40 o
  13   8  11       24.37       37.32     43.59 o
   1   9  11       98.22       98.99     24.72 o
   2   9  11        0.39       22.35     37.16 o
   3   9  11        0.03       -0.93     35.68 o
   4   9  11       78.76       55.92     32.99 o
   5   9  11      978.48      997.25     51.43 o
   6   9  11      271.83      297.58     42.20 o
   7   9  11       10.80      -12.61     41.04 o
   8   9  11       11.90        4.51     38.93 o
   9   9  11       57.30       33.09     39.08 o
  10   9  11      225.86      289.92     46.99 o
   0  10  11        2.65       20.52     40.60 o
   1  10  11      141.62      171.44     30.06 o
   2  10  11      135.48       88.28     35.51 o
   3  10  11        8.65       14.02     40.26 o
   4  10  11      538.84      581.27     49.96 o
   5  10  11        6.13      -15.38     39.89 o
   6  10  11      205.26      198.79     40.71 o
   7  10  11      150.91      145.62     44.95 o
   1  11  11       49.18       68.20     39.16 o
   0   0  12     1519.18     1706.33     40.63 o
   1   0  12       86.06       77.73      8.59 o
   2   0  12     3099.75     3278.47     45.31 o
   3   0  12      382.84      345.52     12.08 o
   4   0  12      164.04      162.52     11.18 o
   5   0  12      775.21      708.80     15.67 o
   6   0  12     2349.77     2334.31     29.67 o
   7   0  12     1271.94     1185.40     29.57 o
   8   0  12      749.67      776.07     23.04 o
   9   0  12     3006.66     3068.89     39.18 o
  10   0  12        4.02        9.63     12.94 o
  11   0  12       13.69       19.55     13.12 o
  12   0  12      113.05      111.51     14.40 o
  13   0  12        0.51       -5.43     14.47 o
  14   0  12       76.48       63.68     15.03 o
  15   0  12       76.67       99.61     15.74 o
  16   0  12      322.61      286.45     23.91 o
  17   0  12       49.53        5.98     19.82 o
  18   0  12        0.88        9.29     31.37 o
   1   1  12     1401.15     1356.88     15.13 o
   2   1  12       52.08       43.86      5.15 o
   3   1  12     1143.78     1105.92     11.83 o
   4   1  12     1226.05     1187.37     33.05 o
   5   1  12       20.85       20.88      6.01 o
   6   1  12      270.70      250.65      8.23 o
   7   1  12      703.84      664.52     12.03 o
   8   1  12      109.11      104.59      9.44 o
   9   1  12     1113.69     1084.30     16.32 o
  10   1  12      392.18      366.15     12.17 o
  11   1  12      646.41      616.77     20.49 o
  12   1  12       68.14       64.59     11.05 o
  13   1  12     2247.85     2233.22     24.48 o
  14   1  12        9.48       18.06     10.12 o
  15   1  12        2.60       15.58     10.32 o
  16   1  12      178.84      167.58     15.74 o
  17   1  12       34.24       40.64     17.36 o
  18   1  12       17.80       27.49     18.29 o
   0   2  12     3106.20     3194.38     32.05 o
   1   2  12      141.16      123.51     10.07 o
   2   2  12        3.62       10.26     11.60 o
   3   2  12        0.18       -3.81     10.61 o
   4   2  12       34.65       38.30     10.80 o
   5   2  12       71.27       55.88      8.37 o
   6   2  12       32.98       36.68      9.00 o
   7   2  12      717.01      672.87     12.82 o
   8   2  12       88.53       83.15      8.12 o
   9   2  12       33.01       27.98      7.81 o
  10   2  12        0.22        5.83      9.35 o
  11   2  12       39.37       40.55     12.49 o
  12   2  12        0.06       -0.71     12.13 o
  13   2  12        0.02        8.17     12.73 o
  14   2  12      226.27      224.75     15.12 o
  15   2  12        6.99       18.06     16.32 o
  16   2  12        6.59       15.62     13.75 o
  17   2  12       64.99       55.50     18.66 o
  18   2  12       11.05       21.85     18.74 o
   1   3  12     3778.18     3620.50     28.95 o
   2   3  12      403.27      404.76     18.80 o
   3   3  12      581.25      498.17     19.46 o
   4   3  12      151.11      166.54     16.41 o
   5   3  12     1324.51     1287.81     25.03 o
   6   3  12      425.55      434.33     19.30 o
   7   3  12      770.39      772.54     41.12 o
   8   3  12      592.95      563.23     19.58 o
   9   3  12      967.06     1031.59     40.21 o
  10   3  12        7.54        4.22     27.18 o
  11   3  12     1339.50     1378.43     46.10 o
  12   3  12      277.06      278.21     34.39 o
  13   3  12     1152.20     1161.12     49.49 o
  14   3  12       12.63        2.79     19.89 o
  15   3  12      698.24      671.26     30.41 o
  16   3  12      415.75      445.07     26.50 o
  17   3  12       19.91       35.89     37.85 o
   0   4  12      242.91      218.01     26.97 o
   1   4  12      468.41      462.87     21.19 o
   2   4  12      331.41      291.53     27.82 o
   3   4  12      393.41      331.66     28.78 o
   4   4  12      230.82      208.53     18.23 o
   5   4  12        0.21       -3.33     16.87 o
   6   4  12      997.21      971.81     24.30 o
   7   4  12        1.49       -3.19     15.77 o
   8   4  12        6.25        7.27     15.06 o
   9   4  12        1.22        7.73     28.59 o
  10   4  12       49.09       11.65     30.47 o
  11   4  12       39.23       45.91     32.31 o
  12   4  12      238.45      224.72     33.84 o
  13   4  12      189.18      169.44     36.78 o
  14   4  12      209.91      179.10     37.04 o
  15   4  12      417.79      444.62     43.66 o
  16   4  12       23.56       19.65     22.25 o
  17   4  12        7.54       24.67     20.49 o
   1   5  12       17.54       12.06     19.77 o
   2   5  12        7.05        1.39     26.26 o
   3   5  12      163.69      175.33     30.71 o
   4   5  12      381.47      332.02     33.10 o
   5   5  12      134.60      167.41     33.21 o
   6   5  12        9.01       -0.86     29.04 o
   7   5  12      111.05      117.66     18.82 o
   8   5  12      465.10      460.77     35.50 o
   9   5  12      439.42      442.70     38.70 o
  10   5  12        9.49       11.38     29.25 o
  11   5  12        1.88       14.70     31.37 o
  12   5  12        1.77       54.93     35.77 o
  13   5  12      145.20      155.28     33.05 o
  14   5  12       40.29       26.21     36.52 o
  15   5  12       99.46       19.52     38.37 o
  16   5  12       38.01       53.17     37.89 o
   0   6  12      141.64      134.26     32.49 o
   1   6  12       30.15       52.91     21.94 o
   2   6  12       59.89       49.28     22.15 o
   3   6  12      641.91      689.98     39.42 o
   4   6  12       89.59       68.76     30.25 o
   5   6  12        7.03       38.70     32.72 o
   6   6  12      130.59      141.68     34.51 o
   7   6  12      387.10      319.39     38.02 o
   8   6  12      461.67      514.33     38.80 o
   9   6  12      282.77      311.51     39.80 o
  10   6  12      314.32      285.32     39.08 o
  11   6  12      284.33      244.06     40.63 o
  12   6  12        7.58       20.69     37.01 o
  13   6  12      679.22      668.89     46.25 o
  14   6  12       10.02        1.88     32.80 o
  15   6  12      255.68      234.81     40.09 o
   1   7  12     1216.01     1347.40     34.57 o
   2   7  12      180.31      156.19     25.21 o
   3   7  12     1627.68     1511.22     50.44 o
   4   7  12      322.36      271.25     36.25 o
   5   7  12      824.90      808.56     45.48 o
   6   7  12        5.98      -24.63     34.50 o
   7   7  12     1203.11     1189.83     47.83 o
   8   7  12      245.35      209.10     40.83 o
   9   7  12      680.46      673.92     45.57 o
  10   7  12       13.91        9.84     34.88 o
  11   7  12      602.53      655.78     48.48 o
  12   7  12       59.97       72.65     38.85 o
  13   7  12        6.32       -0.98     39.18 o
  14   7  12      156.77      146.10     38.04 o
   0   8  12        0.42       16.12     33.80 o
   1   8  12       22.53       42.45     24.50 o
   2   8  12      185.92      132.53     38.82 o
   3   8  12       28.01        0.85     37.19 o
   4   8  12       43.47       49.42     38.07 o
   5   8  12       11.75       16.25     36.34 o
   6   8  12       19.71        6.62     32.14 o
   7   8  12        1.10        3.34     37.99 o
   8   8  12       22.78       40.40     33.16 o
   9   8  12        0.51      -14.96     31.75 o
  10   8  12      113.11      117.13     35.73 o
  11   8  12       21.11       73.55     39.47 o
  12   8  12        0.14       15.69     41.85 o
   1   9  12      654.48      638.95     31.34 o
   2   9  12        5.04       -4.86     36.92 o
   3   9  12       51.37       58.28     35.27 o
   4   9  12       86.87       78.28     34.26 o
   5   9  12        9.23       22.48     38.56 o
   6   9  12        4.78       -0.37     32.81 o
   7   9  12       61.75       68.29     41.67 o
   8   9  12      106.69       86.75     42.66 o
   9   9  12      249.58      267.86     48.13 o
  10   9  12      156.17      167.54     46.29 o
   0  10  12      505.15      540.44     49.05 o
   1  10  12        1.96      -18.40     28.06 o
   2  10  12      371.27      438.22     42.63 o
   3  10  12       11.53       22.33     40.68 o
   4  10  12       19.94       16.85     42.40 o
   5  10  12        3.51       29.28     40.89 o
   6  10  12        7.78       14.53     35.35 o
   1   1  13     2651.47     2746.20     20.67 o
   2   1  13      222.82      211.97     10.76 o
   3   1  13      416.21      404.66     12.87 o
   4   1  13       24.04       21.37     10.80 o
   5   1  13       53.94       42.54     11.23 o
   6   1  13      236.62      272.78     10.71 o
   7   1  13      784.30      832.38     13.98 o
   8   1  13        0.93        1.65     11.32 o
   9   1  13      866.49      875.40     17.60 o
  10   1  13       21.81       20.81     12.56 o
  11   1  13     2244.58     2185.42     25.34 o
  12   1  13      213.58      203.15     14.39 o
  13   1  13     1121.01     1140.10     21.55 o
  14   1  13      499.97      482.86     15.19 o
  15   1  13      568.53      576.42     24.13 o
  16   1  13       11.93       20.01     19.45 o
  17   1  13       13.35       47.81     35.91 o
   0   2  13     2650.47     2766.57     90.25 o
   1   2  13      154.44      139.84     13.30 o
   2   2  13     1230.06     1177.22     19.96 o
   3   2  13      203.76      209.83     12.65 o
   4   2  13      246.18      217.29     12.97 o
   5   2  13       69.54       86.36     12.04 o
   6   2  13      254.90      255.90     13.07 o
   7   2  13      438.92      425.85     18.02 o
   8   2  13       20.26       14.55     11.62 o
   9   2  13     1180.07     1175.16     24.01 o
  10   2  13      613.77      605.68     29.07 o
  11   2  13      122.16      119.86     16.91 o
  12   2  13      704.81      652.91     23.79 o
  13   2  13       40.71       31.92     15.51 o
  14   2  13       83.00       78.35     15.73 o
  15   2  13       90.90       85.25     17.60 o
  16   2  13       17.00       10.06     15.78 o
  17   2  13        2.59       -6.22     20.76 o
   1   3  13       84.95       64.67     11.41 o
   2   3  13        0.15        1.34     13.37 o
   3   3  13      186.73      159.74     14.70 o
   4   3  13      164.65      155.56     17.05 o
   5   3  13      572.80      567.61     21.07 o
   6   3  13      916.00      932.23     23.88 o
   7   3  13      741.51      680.69     23.80 o
   8   3  13     1008.32     1059.44     34.21 o
   9   3  13       45.44       37.54     19.36 o
  10   3  13      281.02      249.92     22.85 o
  11   3  13        7.46       26.76     20.64 o
  12   3  13        6.85        0.19     19.51 o
  13   3  13       90.50       79.29     21.04 o
  14   3  13      173.57      185.70     36.14 o
  15   3  13       13.60        5.51     21.35 o
  16   3  13       25.07       32.87     22.18 o
  17   3  13       67.97       49.12     23.98 o
   0   4  13        2.81       13.30     24.22 o
   1   4  13        1.53       -2.63     16.95 o
   2   4  13      147.77      152.88     27.21 o
   3   4  13      240.03      208.63     19.70 o
   4   4  13      335.67      327.65     20.30 o
   5   4  13        2.20       -3.41     16.64 o
   6   4  13      234.18      248.73     19.01 o
   7   4  13        3.46        3.64     15.72 o
   8   4  13      269.63      254.99     32.29 o
   9   4  13       12.84      -13.65     30.03 o
  10   4  13      808.23      759.70     39.39 o
  11   4  13      399.18      403.00     35.53 o
  12   4  13      332.19      370.81     36.41 o
  13   4  13      329.81      375.08     39.37 o
  14   4  13        1.31       29.49     35.33 o
  15   4  13        0.60        1.47     23.57 o
  16   4  13       15.69       21.65     23.44 o
   1   5  13      137.77      142.48     20.21 o
   2   5  13      310.21      298.54     32.92 o
   3   5  13     3049.75     2874.70     55.71 o
   4   5  13        6.16       -5.54     28.38 o
   5   5  13     1727.25     1631.84     39.19 o
   6   5  13      890.72      838.08     25.18 o
   7   5  13     3108.44     3189.70     39.55 o
   8   5  13      728.75      649.76     38.76 o
   9   5  13      226.42      187.32     35.08 o
  10   5  13       70.33       88.31     32.71 o
  11   5  13      198.10      219.50     35.88 o
  12   5  13      206.23      214.02     38.44 o
  13   5  13        0.23       -2.34     31.50 o
  14   5  13       21.66       33.48     36.04 o
  15   5  13      266.30      308.81     43.04 o
   0   6  13        1.05       -2.42     28.22 o
   1   6  13      275.79      283.36     23.76 o
   2   6  13      545.52      582.76     36.87 o
   3   6  13       87.69       62.81     32.01 o
   4   6  13       74.45       99.79     31.15 o
   5   6  13       28.98       45.65     32.20 o
   6   6  13      503.10      570.36     39.17 o
   7   6  13       22.12       76.87     33.44 o
   8   6  13      214.02      235.00     37.24 o
   9   6  13       22.43       44.56     33.68 o
  10   6  13        1.57       -5.02     31.76 o
  11   6  13        5.53        8.75     32.24 o
  12   6  13       80.28       58.17     39.85 o
  13   6  13        0.16       -0.73     33.20 o
  14   6  13        1.71       22.57     39.21 o
   1   7  13       60.40       38.38     22.36 o
   2   7  13       27.24       29.72     30.04 o
   3   7  13       35.32       69.22     34.25 o
   4   7  13      175.85      160.04     36.10 o
   5   7  13      572.74      588.56     40.64 o
   6   7  13        1.33       16.15     35.42 o
   7   7  13       52.04       61.36     35.47 o
   8   7  13       71.83       55.79     33.77 o
   9   7  13        0.15       21.73     32.31 o
  10   7  13      121.11      137.43     35.83 o
  11   7  13        0.11       24.04     32.66 o
  12   7  13       28.48       55.26     40.40 o
  13   7  13       38.61       17.67     34.41 o
   0   8  13      206.44      191.86     37.53 o
   1   8  13        2.99       32.51     23.16 o
   2   8  13       40.86       54.28     33.72 o
   3   8  13        5.77       -9.72     34.67 o
   4   8  13      381.14      305.76     38.42 o
   5   8  13       82.93       92.31     32.77 o
   6   8  13        2.23      -17.36     35.63 o
   7   8  13      247.40      262.58     39.15 o
   8   8  13       99.08       80.65     39.76 o
   9   8  13        0.60       -3.14     39.70 o
  10   8  13      452.87      478.99     47.76 o
  11   8  13       42.14       79.36     40.10 o
   1   9  13      774.44      874.05     34.22 o
   2   9  13        2.53       16.71     33.96 o
   3   9  13      238.95      249.75     37.20 o
   4   9  13      274.42      288.77     42.18 o
   5   9  13      662.02      784.34     51.63 o
   6   9  13       31.44       50.85     40.33 o
   7   9  13      139.92      192.72     38.42 o
   8   9  13       11.16      -12.89     39.00 o
   9   9  13        6.16       18.23     39.82 o
   0  10  13       84.81      136.75     44.02 o
   1  10  13       95.68      140.93     44.64 o
   2  10  13       67.90       70.43     37.70 o
   3  10  13       73.53       90.47     43.02 o
   4  10  13        0.30       33.31     39.48 o
   5  10  13       41.21       81.51     45.55 o
   0   0  14     4591.34     4520.16     67.79 o
   1   0  14     3850.36     4067.65     45.64 o
   2   0  14     8781.78     9409.19     65.57 o
   3   0  14     2118.46     2029.11     34.23 o
   4   0  14     3741.49     3719.72     43.31 o
   5   0  14      277.03      250.86     32.40 o
   6   0  14      236.09      211.90     30.43 o
   7   0  14      105.02       88.28     28.26 o
   8   0  14       37.63       29.92     28.15 o
   9   0  14     3616.53     3560.34     67.20 o
  10   0  14      691.57      672.36     40.11 o
  11   0  14       71.77       72.20     28.26 o
  12   0  14      355.66      362.52     34.10 o
  13   0  14       20.22       -6.09     25.35 o
  14   0  14      115.68      125.07     28.35 o
  15   0  14      131.78      100.10     27.08 o
  16   0  14      791.09      714.88     37.77 o
   1   1  14       41.42       45.76     13.52 o
   2   1  14      235.23      239.05     12.47 o
   3   1  14     1356.12     1403.22     29.29 o
   4   1  14      189.78      182.73     12.28 o
   5   1  14     1050.16     1053.24     18.07 o
   6   1  14      237.30      259.79     13.49 o
   7   1  14       28.25       28.40     11.96 o
   8   1  14       47.56       42.39     14.91 o
   9   1  14       74.37       67.30     15.32 o
  10   1  14      117.68      116.90     16.49 o
  11   1  14        0.20       -0.80     14.83 o
  12   1  14      412.01      389.75     19.43 o
  13   1  14      203.95      183.57     17.61 o
  14   1  14        6.87       16.63     15.55 o
  15   1  14        1.28        2.09     14.96 o
  16   1  14      134.23       95.31     26.49 o
   0   2  14     1786.97     1872.12     27.82 o
   1   2  14        1.57        5.32     12.14 o
   2   2  14      500.20      479.90     31.62 o
   3   2  14      409.37      370.04     14.48 o
   4   2  14      173.87      183.91     12.98 o
   5   2  14       20.62       23.62     12.24 o
   6   2  14        3.98       11.59     12.25 o
   7   2  14      576.25      538.10     20.24 o
   8   2  14        4.49        6.99     11.96 o
   9   2  14        6.99       -3.79     15.27 o
  10   2  14        0.72       -1.78     14.86 o
  11   2  14       58.89       47.63     16.32 o
  12   2  14       21.97       21.92     15.36 o
  13   2  14       10.19       12.33     15.21 o
  14   2  14       26.63       11.68     15.47 o
  15   2  14       27.59       21.61     20.41 o
  16   2  14        0.08       -1.21     20.93 o
   1   3  14       95.85      106.43     18.92 o
   2   3  14       50.19       35.46     14.09 o
   3   3  14      109.63      113.41     14.84 o
   4   3  14      119.43      114.42     15.14 o
   5   3  14      518.76      523.98     18.02 o
   6   3  14       15.53        4.86     13.72 o
   7   3  14      103.76       78.76     14.27 o
   8   3  14      545.57      550.90     33.37 o
   9   3  14        2.51      -12.80     20.04 o
  10   3  14       27.66       39.58     19.66 o
  11   3  14       10.76       18.74     20.33 o
  12   3  14       43.19       55.70     21.81 o
  13   3  14       40.52       47.92     20.41 o
  14   3  14      154.20      145.57     23.91 o
  15   3  14       81.86       92.37     23.70 o
  16   3  14       13.81       22.92     22.26 o
   0   4  14        5.55       12.20     17.83 o
   1   4  14        2.92       -2.79     14.00 o
   2   4  14      996.00     1059.64     59.99 o
   3   4  14      226.01      184.81     22.13 o
   4   4  14      863.61      854.60     34.91 o
   5   4  14      514.86      555.36     35.15 o
   6   4  14     3035.95     3124.40     38.96 o
   7   4  14      191.91      135.94     17.89 o
   8   4  14     1375.43     1455.03     47.09 o
   9   4  14      135.81      140.50     29.63 o
  10   4  14      320.62      317.59     34.27 o
  11   4  14       26.84       32.99     32.36 o
  12   4  14      588.81      621.77     28.97 o
  13   4  14       20.70       21.29     20.22 o
  14   4  14      270.74      285.74     49.75 o
  15   4  14        2.87       27.21     25.20 o
   1   5  14        0.26       -6.83     17.95 o
   2   5  14       35.74       44.45     27.97 o
   3   5  14      206.60      212.92     29.41 o
   4   5  14        0.38       15.05     18.22 o
   5   5  14      335.03      288.98     21.38 o
   6   5  14      416.65      427.06     21.98 o
   7   5  14       44.94       39.39     28.60 o
   8   5  14      100.56       78.08     30.44 o
   9   5  14      383.22      395.34     37.73 o
  10   5  14      137.51      155.03     35.24 o
  11   5  14        0.78      -10.09     33.97 o
  12   5  14        0.94       -2.69     34.47 o
  13   5  14       73.75       70.36     33.54 o
  14   5  14      119.89      156.37     39.39 o
   0   6  14       14.77       44.17     30.58 o
   1   6  14      172.09      146.36     25.07 o
   2   6  14       14.07       37.13     29.39 o
   3   6  14      204.74      198.89     31.21 o
   4   6  14     1868.14     1853.82     52.95 o
   5   6  14       64.12       37.28     31.12 o
   6   6  14      495.45      520.89     23.55 o
   7   6  14      135.90      182.26     35.26 o
   8   6  14      357.56      328.14     37.50 o
   9   6  14        3.13      -11.99     33.89 o
  10   6  14     1080.59     1000.69     46.71 o
  11   6  14       81.54       74.95     35.38 o
  12   6  14      110.81      158.32     39.63 o
  13   6  14       23.74       -2.54     33.45 o
   1   7  14       83.40       81.57     22.06 o
   2   7  14       71.71       59.72     33.77 o
   3   7  14       71.97       70.54     32.11 o
   4   7  14      105.77       72.39     31.79 o
   5   7  14      226.27      237.20     33.81 o
   6   7  14      198.77      197.31     35.20 o
   7   7  14       20.39       -2.11     34.72 o
   8   7  14      115.83      120.17     33.65 o
   9   7  14       12.97       29.77     35.70 o
  10   7  14      117.24       82.32     38.05 o
  11   7  14       42.93       41.74     37.15 o
  12   7  14      213.89      272.23     41.51 o
   0   8  14      237.30      226.80     38.88 o
   1   8  14       41.75       23.97     23.28 o
   2   8  14      240.26      191.07     37.17 o
   3   8  14       13.19       17.81     32.56 o
   4   8  14       86.57       78.46     34.87 o
   5   8  14        1.35       -0.60     36.12 o
   6   8  14      124.66      170.36     35.54 o
   7   8  14      125.83      161.94     40.97 o
   8   8  14       77.60       73.63     37.01 o
   9   8  14       15.31        7.40     32.88 o
  10   8  14      356.27      322.52     40.45 o
   1   9  14        4.66       -3.08     32.43 o
   2   9  14        2.25        8.67     33.49 o
   3   9  14        0.34        2.89     38.52 o
   4   9  14       30.46       36.25     40.49 o
   5   9  14        2.15      -12.12     33.99 o
   6   9  14      306.47      363.18     47.12 o
   7   9  14      125.71      178.07     43.05 o
   0  10  14      107.16      108.24     43.64 o
   1  10  14      102.41      124.13     42.31 o
   1   1  15      295.02      288.59     15.43 o
   2   1  15     2206.91     2264.88     37.92 o
   3   1  15       65.64       79.72     17.23 o
   4   1  15     1035.46     1041.64     24.04 o
   5   1  15     3703.16     3832.47     38.35 o
   6   1  15       74.06       78.90     15.91 o
   7   1  15     1481.88     1497.59     36.02 o
   8   1  15        0.29       11.75     20.96 o
   9   1  15      910.98      879.58     68.87 o
  10   1  15      627.37      608.22     27.64 o
  11   1  15        5.73        7.75     20.07 o
  12   1  15      132.19      106.26     21.25 o
  13   1  15       89.94      122.84     20.43 o
  14   1  15       96.52       96.08     20.35 o
  15   1  15      338.41      298.46     31.34 o
  16   1  15       47.61       30.53     26.72 o
   0   2  15      126.58       87.64     28.32 o
   1   2  15      182.31      164.31     20.31 o
   2   2  15      861.73      845.51     27.93 o
   3   2  15       12.46        7.60     18.96 o
   4   2  15     2933.55     3006.54     44.09 o
   5   2  15      336.82      356.64     19.25 o
   6   2  15      165.41      170.92     17.03 o
   7   2  15      211.54      212.65     13.83 o
   8   2  15      803.62      778.22     26.96 o
   9   2  15      110.08      106.85     16.49 o
  10   2  15      493.79      548.90     20.35 o
  11   2  15       14.65        4.98     19.93 o
  12   2  15      236.00      237.38     22.61 o
  13   2  15        4.70        2.41     18.46 o
  14   2  15      118.10      106.53     30.01 o
  15   2  15       31.38       22.99     28.33 o
   1   3  15      390.75      389.98     17.38 o
   2   3  15      460.97      446.48     17.31 o
   3   3  15        0.11       -0.84     14.43 o
   4   3  15      675.55      574.66     25.12 o
   5   3  15      267.76      279.03     16.65 o
   6   3  15      608.30      657.25     20.09 o
   7   3  15        0.13       -2.90     14.02 o
   8   3  15      720.55      680.41     26.72 o
   9   3  15      108.76      102.07     20.56 o
  10   3  15      100.55      135.84     31.82 o
  11   3  15      166.26      151.71     21.74 o
  12   3  15       25.15       30.68     20.84 o
  13   3  15        9.94        3.78     21.28 o
  14   3  15        2.36       -2.66     20.38 o
  15   3  15      202.29      206.82     24.11 o
   0   4  15      116.37      118.53     18.72 o
   1   4  15        5.16        7.45     14.60 o
   2   4  15       19.04       45.50     15.43 o
   3   4  15      798.37      778.29     21.27 o
   4   4  15      468.69      490.17     19.37 o
   5   4  15        4.43       15.84     14.62 o
   6   4  15      768.81      867.89     25.11 o
   7   4  15      135.03      127.93     15.44 o
   8   4  15        9.05        1.95     20.38 o
   9   4  15      131.58      125.39     29.26 o
  10   4  15      146.79      147.99     21.52 o
  11   4  15      159.98      130.92     22.57 o
  12   4  15      115.65      134.13     23.47 o
  13   4  15       73.72       61.35     23.63 o
  14   4  15      123.80      113.90     22.53 o
   1   5  15     1438.24     1420.95     30.37 o
   2   5  15      161.44      146.40     20.40 o
   3   5  15     1022.74     1150.95     86.76 o
   4   5  15      445.40      397.23     22.74 o
   5   5  15      258.40      330.68     21.24 o
   6   5  15      246.56      230.33     20.59 o
   7   5  15       27.82       52.88     30.23 o
   8   5  15      159.99      190.88     34.31 o
   9   5  15      284.89      280.91     33.85 o
  10   5  15        7.06        2.28     31.97 o
  11   5  15      113.68       80.84     34.79 o
  12   5  15       17.42       13.08     33.14 o
  13   5  15      373.43      408.73     42.49 o
   0   6  15     1620.92     1573.80     48.88 o
   1   6  15       72.93       77.91     21.40 o
   2   6  15        8.79       15.99     30.17 o
   3   6  15      163.43       99.99     29.69 o
   4   6  15      380.51      398.95     36.31 o
   5   6  15        2.77        8.41     18.52 o
   6   6  15       13.32       14.32     18.29 o
   7   6  15       29.65       39.25     32.67 o
   8   6  15      148.00      153.38     34.57 o
   9   6  15       39.24       13.57     33.96 o
  10   6  15      319.09      329.14     37.46 o
  11   6  15      437.83      415.39     41.20 o
  12   6  15       13.26        7.65     38.94 o
   1   7  15       34.52       41.53     23.10 o
   2   7  15       10.41        3.49     30.06 o
   3   7  15        9.89        6.17     30.98 o
   4   7  15      147.92       83.15     34.47 o
   5   7  15       27.63       30.01     34.86 o
   6   7  15       42.94       25.28     30.65 o
   7   7  15       52.54       35.74     34.56 o
   8   7  15      137.84      156.05     36.64 o
   9   7  15        5.13       -2.99     36.30 o
  10   7  15       90.23      100.94     40.25 o
  11   7  15      250.96      278.61     43.11 o
   0   8  15       85.81       71.87     32.24 o
   1   8  15       75.66       47.74     33.45 o
   2   8  15      578.28      612.96     44.11 o
   3   8  15        0.03       -4.35     35.93 o
   4   8  15       66.70       70.20     35.30 o
   5   8  15       50.39       76.49     32.38 o
   6   8  15      312.89      360.41     42.53 o
   7   8  15       12.83       -6.90     32.79 o
   8   8  15      206.05      210.67     39.26 o
   1   9  15      462.48      580.99     47.44 o
   2   9  15       34.55       14.22     38.99 o
   3   9  15      257.44      299.30     43.06 o
   4   9  15        7.30       32.95     35.08 o
   5   9  15       10.53       39.02     41.80 o
   0   0  16     1471.66     1503.83     47.52 o
   1   0  16     2459.91     2609.60     41.93 o
   2   0  16       50.87       42.80     20.80 o
   3   0  16      629.99      579.33     26.10 o
   4   0  16      590.15      628.61     25.81 o
   5   0  16     2052.12     2045.04     56.86 o
   6   0  16      357.97      335.52     34.22 o
   7   0  16      456.41      424.24     36.27 o
   8   0  16      255.11      228.24     32.52 o
   9   0  16       51.71       58.44     28.49 o
  10   0  16      202.17      163.17     30.96 o
  11   0  16      330.60      345.44     35.92 o
  12   0  16      181.59      138.61     29.15 o
  13   0  16       12.53       24.39     30.74 o
  14   0  16        1.56        8.55     29.53 o
  15   0  16      192.15      147.08     33.53 o
   1   1  16       39.40       48.42     14.76 o
   2   1  16      387.08      418.18     23.46 o
   3   1  16      219.78      235.63     18.43 o
   4   1  16      208.39      186.22     18.23 o
   5   1  16     1543.22     1551.65     35.22 o
   6   1  16        5.90        6.19     15.91 o
   7   1  16     1052.39     1056.84     33.76 o
   8   1  16       72.64       89.58     23.29 o
   9   1  16      573.66      561.72     28.53 o
  10   1  16      146.10      137.45     21.81 o
  11   1  16      250.41      252.98     23.41 o
  12   1  16       15.04        9.16     19.95 o
  13   1  16       26.10       38.96     20.73 o
  14   1  16       49.81       24.62     19.77 o
  15   1  16      242.24      193.53     32.57 o
   0   2  16      388.33      382.51     35.79 o
   1   2  16       60.43       81.00     21.43 o
   2   2  16     1379.97     1468.75     34.24 o
   3   2  16      119.80      112.07     20.97 o
   4   2  16      119.79      109.92     19.88 o
   5   2  16      108.28      119.37     17.58 o
   6   2  16     1532.09     1520.48     27.96 o
   7   2  16        0.94        8.19     15.72 o
   8   2  16      246.83      232.67     24.82 o
   9   2  16      469.99      532.78     56.58 o
  10   2  16       69.01       59.47     20.90 o
  11   2  16        0.87        9.54     19.74 o
  12   2  16      154.03      128.75     21.91 o
  13   2  16       51.63       28.80     29.03 o
  14   2  16       49.87       38.77     32.61 o
   1   3  16     1331.96     1313.86     33.15 o
   2   3  16       12.17        1.90     19.44 o
   3   3  16     1239.29     1351.51     39.46 o
   4   3  16      444.10      403.12     24.40 o
   5   3  16     1052.48     1097.35     29.62 o
   6   3  16        0.13       30.40     18.81 o
   7   3  16      453.51      494.34     23.67 o
   8   3  16       85.22       73.13     31.72 o
   9   3  16     1221.19     1204.30     49.13 o
  10   3  16       36.95       46.27     32.98 o
  11   3  16      191.57      176.50     30.93 o
  12   3  16      404.94      398.88     38.84 o
  13   3  16      746.97      730.78     45.21 o
  14   3  16        0.76      -19.04     29.20 o
   0   4  16     1465.70     1448.54     48.92 o
   1   4  16       36.75       27.83     19.98 o
   2   4  16        2.05        0.39     18.35 o
   3   4  16      120.72       85.52     21.10 o
   4   4  16        4.16        5.20     14.77 o
   5   4  16       35.64       39.83     15.49 o
   6   4  16       29.21       19.85     15.59 o
   7   4  16       18.82       30.08     20.67 o
   8   4  16        6.66       18.40     20.44 o
   9   4  16      145.24      151.31     21.59 o
  10   4  16        0.81        7.32     32.03 o
  11   4  16      147.41      117.75     31.14 o
  12   4  16       23.67       28.26     32.54 o
  13   4  16      124.87       93.79     35.05 o
   1   5  16        6.76       14.22     16.11 o
   2   5  16      183.17      177.68     22.55 o
   3   5  16      288.20      287.05     27.26 o
   4   5  16       29.77       32.80     18.07 o
   5   5  16       16.39       16.28     17.90 o
   6   5  16        1.66        0.68     17.11 o
   7   5  16        0.00       -9.79     26.83 o
   8   5  16      145.98      162.82     30.75 o
   9   5  16        7.33       29.95     31.20 o
  10   5  16       19.38       53.18     30.13 o
  11   5  16      195.44      204.50     25.58 o
  12   5  16       41.84       28.80     22.59 o
   0   6  16      122.47      136.20     29.58 o
   1   6  16       59.63       79.96     30.00 o
   2   6  16        0.34        5.89     28.62 o
   3   6  16       66.28       54.66     20.17 o
   4   6  16        1.87       -2.88     19.12 o
   5   6  16       32.75       35.85     18.14 o
   6   6  16       14.59       14.70     31.57 o
   7   6  16       17.11       29.58     32.80 o
   8   6  16        3.63      -11.66     30.45 o
   9   6  16      264.45      278.27     39.24 o
  10   6  16       72.06       61.61     36.69 o
  11   6  16       12.08       37.12     35.88 o
   1   7  16     1945.78     1873.26     55.97 o
   2   7  16       11.75       -8.44     29.88 o
   3   7  16      295.20      329.58     39.18 o
   4   7  16       44.10       52.22     34.71 o
   5   7  16      931.64      992.34     49.77 o
   6   7  16        0.62        3.11     32.27 o
   7   7  16      181.35      251.03     37.60 o
   8   7  16        0.21       17.27     35.05 o
   9   7  16      677.80      744.55     50.31 o
   0   8  16        0.17       18.50     36.28 o
   1   8  16        6.59        4.45     34.70 o
   2   8  16        0.18       20.22     35.33 o
   3   8  16       12.40        2.46     35.66 o
   4   8  16       27.29       25.09     37.69 o
   5   8  16       11.20        1.81     35.44 o
   6   8  16       21.00       34.92     37.37 o
   1   1  17      220.34      208.49     18.91 o
   2   1  17      612.64      620.83     32.72 o
   3   1  17        4.71       15.59     17.06 o
   4   1  17        0.75        7.45     16.12 o
   5   1  17      121.14      135.62     18.46 o
   6   1  17        2.47        1.02     15.91 o
   7   1  17      656.85      696.97     30.29 o
   8   1  17      645.23      640.32     33.23 o
   9   1  17      204.88      198.83     30.29 o
  10   1  17      106.96      116.56     22.79 o
  11   1  17      458.25      380.15     25.11 o
  12   1  17       11.63       -0.41     21.34 o
  13   1  17      118.08      127.79     22.28 o
  14   1  17      295.22      225.14     23.70 o
   0   2  17     4384.29     4728.43     78.44 o
   1   2  17      306.69      296.69     24.55 o
   2   2  17      677.41      695.32     28.49 o
   3   2  17      567.90      560.07     26.88 o
   4   2  17     1484.34     1638.22     53.27 o
   5   2  17       29.74       39.74     19.85 o
   6   2  17      138.15      174.77     18.46 o
   7   2  17       28.70       28.76     16.30 o
   8   2  17      416.23      457.31     28.52 o
   9   2  17      164.66      133.34     24.15 o
  10   2  17      485.43      496.17     28.41 o
  11   2  17       67.88       57.73     21.86 o
  12   2  17       19.63       23.64     31.16 o
  13   2  17      367.75      393.33     40.77 o
   1   3  17       80.38       78.02     21.45 o
   2   3  17      320.03      315.83     44.21 o
   3   3  17      118.52      122.38     25.92 o
   4   3  17      533.69      497.54     25.73 o
   5   3  17      161.35      171.96     20.87 o
   6   3  17      247.51      223.36     21.25 o
   7   3  17      339.89      326.91     22.38 o
   8   3  17       34.99       29.40     29.32 o
   9   3  17      163.63      129.37     33.13 o
  10   3  17      391.08      355.83     39.42 o
  11   3  17       24.39       48.84     29.22 o
  12   3  17        4.53        0.10     33.20 o
  13   3  17       10.65        1.31     32.77 o
   0   4  17      587.96      602.74     37.00 o
   1   4  17        4.88       11.09     20.77 o
   2   4  17      122.88      118.88     22.59 o
   3   4  17       87.75       76.92     20.62 o
   4   4  17        7.81       15.62     20.21 o
   5   4  17       20.28       17.80     19.29 o
   6   4  17      277.56      269.60     21.76 o
   7   4  17       96.09       94.04     30.19 o
   8   4  17      492.87      569.79     40.48 o
   9   4  17       54.70       47.73     34.45 o
  10   4  17       11.84       18.81     33.72 o
  11   4  17        7.49       35.90     32.52 o
  12   4  17      107.08       59.36     33.24 o
   1   5  17     1221.25     1216.03     34.25 o
   2   5  17       58.46       61.31     21.69 o
   3   5  17      108.84      118.13     26.65 o
   4   5  17        3.06        5.68     20.17 o
   5   5  17      234.05      253.82     23.11 o
   6   5  17       57.33       70.97     35.36 o
   7   5  17       88.13      149.32     37.22 o
   8   5  17      272.86      265.65     40.44 o
   9   5  17      288.95      304.55     35.83 o
  10   5  17      111.97      163.26     38.44 o
  11   5  17      293.93      326.68     38.60 o
   0   6  17      115.92      108.14     30.56 o
   1   6  17       37.08       20.77     27.68 o
   2   6  17       22.24       48.30     28.36 o
   3   6  17        1.25       -7.02     27.26 o
   4   6  17      468.68      518.79     35.17 o
   5   6  17      163.20      147.28     27.46 o
   1   7  17        0.73       30.88     30.64 o
   2   7  17        1.66       -8.84     31.73 o
   3   7  17      250.93      208.34     23.67 o
   4   7  17        0.20      -10.71     21.00 o
   5   7  17      103.29      130.08     36.92 o
   6   7  17        1.56       11.90     32.65 o
   7   7  17       18.39        6.61     33.83 o
   1   8  17      103.79       79.41     34.46 o
   2   8  17       86.33       84.85     34.79 o
   3   8  17        2.85       29.38     32.91 o
   4   8  17      156.40      201.72     40.26 o
   0   0  18     6125.43     6622.20     93.32 o
   1   0  18       69.67       65.64     22.11 o
   2   0  18     1949.23     2102.10     41.08 o
   3   0  18       22.31       27.62     20.82 o
   4   0  18      595.24      725.29     41.75 o
   5   0  18       91.13       83.87     35.09 o
   6   0  18     1680.60     1907.88     58.87 o
   7   0  18        3.92       32.31     32.11 o
   8   0  18      109.60       74.09     33.67 o
   9   0  18       48.09       50.42     29.82 o
  10   0  18        7.65       20.82     29.70 o
  11   0  18       13.62       20.17     32.24 o
  12   0  18      461.95      515.01     43.13 o
   1   1  18        0.56       15.75     18.01 o
   2   1  18       83.05       83.95     17.73 o
   3   1  18      389.58      421.23     21.26 o
   4   1  18      270.61      262.40     19.20 o
   5   1  18      742.24      786.01     24.87 o
   6   1  18      105.47       97.79     22.34 o
   7   1  18      373.96      399.97     26.45 o
   8   1  18      332.56      346.81     34.68 o
   9   1  18       27.47       39.49     20.97 o
  10   1  18        3.82        4.30     20.75 o
  11   1  18      314.61      286.47     26.74 o
  12   1  18       39.81       38.48     21.75 o
   0   2  18        0.55        5.73     30.86 o
   1   2  18        9.66       19.04     21.54 o
   2   2  18       82.78       72.81     21.86 o
   3   2  18        0.34        8.87     21.09 o
   4   2  18      685.58      730.42     29.19 o
   5   2  18        0.17        0.83     20.67 o
   6   2  18       81.48      105.69     21.06 o
   7   2  18       73.12       84.42     20.58 o
   8   2  18       65.19       71.76     35.26 o
   9   2  18      107.42       66.84     35.42 o
  10   2  18        9.50       -4.11     33.84 o
  11   2  18       47.47       50.70     29.74 o
  12   2  18       73.65       56.71     35.24 o
   1   3  18      125.37      113.99     22.05 o
   2   3  18      205.74      217.36     23.22 o
   3   3  18       15.62       22.71     20.32 o
   4   3  18       89.30      113.93     21.78 o
   5   3  18       29.72       21.92     20.39 o
   6   3  18      125.86      133.72     20.16 o
   7   3  18      176.55      140.94     32.82 o
   8   3  18       54.30       32.78     30.70 o
   9   3  18      391.06      401.76     42.26 o
  10   3  18       11.58       32.27     35.33 o
  11   3  18      413.02      391.48     39.77 o
   0   4  18      685.46      708.19     42.27 o
   1   4  18       69.76       73.14     22.42 o
   2   4  18      363.57      385.34     25.37 o
   3   4  18        0.14       -7.00     20.63 o
   4   4  18      185.18      187.14     23.69 o
   5   4  18      100.74       87.21     21.72 o
   6   4  18      643.41      689.33     42.23 o
   7   4  18        4.16       16.10     32.64 o
   8   4  18      541.79      633.84     45.73 o
   9   4  18        4.75        0.20     34.84 o
  10   4  18     1186.56     1345.25     55.58 o
   1   5  18       48.69       46.67     20.01 o
   2   5  18        2.82        3.91     19.66 o
   3   5  18      139.69      119.17     22.90 o
   4   5  18       11.63       -0.25     20.77 o
   5   5  18        0.11       -0.95     19.22 o
   6   5  18        5.55       -4.84     29.73 o
   7   5  18       71.29       60.80     31.86 o
   8   5  18       17.14        4.19     31.66 o
   9   5  18        1.68       19.55     34.34 o
   0   6  18      492.45      565.44     42.53 o
   1   6  18       43.53       35.11     22.96 o
   2   6  18      236.82      265.11     24.68 o
   3   6  18        0.50       10.85     28.64 o
   4   6  18       82.07       88.89     22.19 o
   5   6  18        9.27       19.29     31.67 o
   6   6  18       25.52        1.91     31.87 o
   1   7  18       42.58       76.54     32.69 o
   2   7  18       28.28       33.46     32.00 o
   3   7  18        6.56       35.30     29.42 o
   4   7  18      118.03      101.82     30.03 o
   1   1  19      431.81      504.36     22.50 o
   2   1  19        3.92        0.49     17.13 o
   3   1  19      501.17      540.48     22.68 o
   4   1  19      262.99      236.07     19.89 o
   5   1  19      242.85      286.11     19.63 o
   6   1  19       40.61       25.31     23.59 o
   7   1  19      150.18      141.31     25.69 o
   8   1  19        3.26      -19.08     22.65 o
   9   1  19      276.51      301.37     26.88 o
  10   1  19      149.30      122.10     24.84 o
  11   1  19      766.62      748.18     33.59 o
   0   2  19      228.34      179.50     34.10 o
   1   2  19        4.14       16.64     21.79 o
   2   2  19        3.03       13.32     21.44 o
   3   2  19       33.95       51.59     22.63 o
   4   2  19      166.77      139.97     22.41 o
   5   2  19      122.11      111.29     22.18 o
   6   2  19      293.21      341.21     28.04 o
   7   2  19      502.71      458.28     42.30 o
   8   2  19      217.32      261.00     37.73 o
   9   2  19      166.95      147.53     37.32 o
  10   2  19       33.00       55.44     38.12 o
   1   3  19      177.06      199.67     23.05 o
   2   3  19       17.54       14.75     20.86 o
   3   3  19       16.47       10.72     20.92 o
   4   3  19       26.80       45.45     21.47 o
   5   3  19        2.87       13.89     21.88 o
   6   3  19      202.19      247.71     25.72 o
   7   3  19      390.35      353.85     38.04 o
   8   3  19      217.34      209.07     37.14 o
   9   3  19      159.68      215.78     40.35 o
  10   3  19       15.78       20.17     37.25 o
   0   4  19        0.40       15.93     30.84 o
   1   4  19       17.29        9.91     19.95 o
   2   4  19        3.12        5.26     20.89 o
   3   4  19        0.80       -8.11     22.11 o
   4   4  19      206.27      211.36     23.50 o
   5   4  19      113.01      150.42     22.92 o
   6   4  19      152.54      119.34     37.02 o
   7   4  19        2.27        9.33     36.53 o
   8   4  19      185.01      270.84     43.00 o
   1   5  19      928.01     1021.31     34.13 o
   2   5  19        4.02       -7.87     22.10 o
   3   5  19      803.69      898.09     55.55 o
   4   5  19       66.18       71.49     28.55 o
   5   5  19      465.74      516.56     46.41 o
   6   5  19      211.21      242.55     39.26 o
   0   6  19       20.42       18.14     28.68 o
   1   6  19       14.79        5.91     21.15 o
   2   6  19       34.07       35.93     22.80 o
   3   6  19      170.68      203.73     28.39 o
   4   6  19       72.16       86.25     28.54 o
   0   0  20      107.47      121.37     31.00 o
   1   0  20      203.11      231.52     24.55 o
   2   0  20      317.30      350.72     26.15 o
   3   0  20      104.35      125.73     36.61 o
   4   0  20        9.10       17.82     33.49 o
   5   0  20      539.24      479.98     43.82 o
   6   0  20      707.01      637.60     43.43 o
   7   0  20        2.19        4.34     34.10 o
   8   0  20      464.10      507.35     45.95 o
   9   0  20      975.98      985.79     53.79 o
   1   1  20       53.20       90.98     31.19 o
   2   1  20       70.04       77.27     22.77 o
   3   1  20      263.68      280.36     20.83 o
   4   1  20       76.78       62.21     19.27 o
   5   1  20      381.64      400.45     28.17 o
   6   1  20      104.56      104.54     25.99 o
   7   1  20        1.41        8.70     24.00 o
   8   1  20        6.94       20.76     24.02 o
   9   1  20     1170.70     1136.05     38.95 o
   0   2  20       55.54       30.23     29.42 o
   1   2  20      131.91      129.59     23.49 o
   2   2  20        0.34        3.26     22.67 o
   3   2  20      194.12      211.09     25.00 o
   4   2  20       16.14       47.06     20.94 o
   5   2  20       35.21       17.46     21.71 o
   6   2  20        2.99       -1.31     20.47 o
   7   2  20       74.01       27.53     32.16 o
   8   2  20       55.19       50.42     32.26 o
   1   3  20      492.78      560.07     28.39 o
   2   3  20      152.70      150.85     23.72 o
   3   3  20      370.11      397.94     27.25 o
   4   3  20        2.98       16.00     20.88 o
   5   3  20      722.97      789.55     32.94 o
   6   3  20       43.53       44.65     37.38 o
   7   3  20       98.65       98.13     34.44 o
   0   4  20      171.77      158.18     32.41 o
   1   4  20       58.85       34.19     21.40 o
   2   4  20      554.56      583.34     30.62 o
   3   4  20      326.06      368.16     27.33 o
   4   4  20      108.40      135.44     24.41 o
   5   4  20       88.01       96.40     22.50 o
   1   5  20       94.94      134.74     25.38 o
   2   5  20        2.51        4.48     21.23 o
   3   5  20        0.65        3.66     23.01 o
   4   5  20       26.69       20.14     28.91 o
   1   1  21       73.58       70.02     22.54 o
   2   1  21       52.15       34.48     22.81 o
   3   1  21      204.59      267.87     27.19 o
   4   1  21        5.89        9.21     19.25 o
   5   1  21        0.85        0.89     25.23 o
   6   1  21        6.98       32.80     32.61 o
   0   2  21      508.06      559.79     42.41 o
   1   2  21       66.88      108.60     22.85 o
   2   2  21      982.97     1073.70     35.43 o
   3   2  21      167.37      211.87     26.31 o
   4   2  21     1325.72     1537.42     40.89 o
   5   2  21       86.42       71.95     24.31 o
   1   3  21        6.71        5.13     20.84 o
   2   3  21       46.91       41.47     22.36 o
   3   3  21       35.49       41.73     30.99 o
   4   3  21       27.11       50.30     32.38 o
   5   3  21       15.21       -1.54     26.26 o
   0   4  21      432.71      576.42     43.73 o
   1   4  21        2.34       -0.01     24.14 o
   2   4  21       60.73       61.33     34.42 o
   0   0  22      452.32      519.03     42.18 o
   1   1  22        0.11      -18.21     32.77 o
   2   1  22       89.55      107.05     32.33 o
   3   1  22        9.20        6.66     33.45 o
   1   2  22        0.26       38.00     34.46 o
 
